# Supplementary material for: Genetic factors predict hybrid formation in the British flora
Source: Proc Natl Acad Sci U S A. 2023 Apr 11;120(16):e2220261120. doi: 10.1073/pnas.2220261120 (PMC10120012; doi:10.1073/pnas.2220261120)
Supplement: Supplementary file 2 — Dataset S01 (XLSX) [file pnas.2220261120.sd01.xlsx]

## Sheet: Sheet1
Genus	Hybridises
Agrimonia	1
Arctium	1
Arum	1
Catapodium	1
Circaea	1
Crataegus	1
Daphne	1
Geum	1
Holcus	1
Koeleria	1
Leontodon	1
Limosella	1
Linaria	1
Nasturtium	1
Nuphar	1
Ophrys	1
Platanthera	1
Quercus	1
Scutellaria	1
Stuckenia	1
Tilia	1
Tripleurospermum	1
Typha	1
Verbascum	1
Ajuga	1
Alisma	1
Betula	1
Carduus	1
Drosera	1
Gentianella	1
Hypochaeris	1
Pilosella	1
Polygala	1
Polygonatum	1
Schedonorus	1
Schoenoplectus	1
Ulex	1
Elymus	1
Erica	1
Erodium	1
Glyceria	1
Jacobaea	1
Malva	1
Papaver	1
Puccinellia	1
Rorippa	1
Rubus	1
Sonchus	1
Sparganium	1
Spergularia	1
Ulmus	1
Calamagrostis	1
Centaurium	1
Cochlearia	1
Galeopsis	1
Limonium	1
Mentha	1
Primula	1
Prunus	1
Vaccinium	1
Agrostis	1
Alopecurus	1
Cardamine	1
Epipactis	1
Persicaria	1
Salicornia	1
Stachys	1
Atriplex	1
Dactylorhiza	1
Eleocharis	1
Sagina	1
Cirsium	1
Luzula	1
Potentilla	1
Cerastium	1
Fumaria	1
Myosotis	1
Hypericum	1
Epilobium	1
Euphorbia	1
Geranium	1
Rosa	1
Saxifraga	1
Poa	1
Galium	1
Rumex	1
Silene	1
Viola	1
Salix	1
Veronica	1
Euphrasia	1
Potamogeton	1
Ranunculus	1
Juncus	1
Sorbus	1
Carex	1
Aira	0
Anacamptis	0
Anemone	0
Anthemis	0
Anthriscus	0
Aphanes	0
Arabidopsis	0
Arenaria	0
Asparagus	0
Bidens	0
Bistorta	0
Blysmus	0
Briza	0
Calystegia	0
Ceratophyllum	0
Chenopodiastrum	0
Chrysosplenium	0
Clinopodium	0
Coincya	0
Cornus	0
Cuscuta	0
Cynoglossum	0
Cyperus	0
Dipsacus	0
Echium	0
Elatine	0
Erigeron	0
Ervilia	0
Ervum	0
Eryngium	0
Erysimum	0
Fallopia	0
Filipendula	0
Helianthemum	0
Helictotrichon	0
Helleborus	0
Herniaria	0
Inula	0
Iris	0
Kickxia	0
Logfia	0
Lolium	0
Melica	0
Mercurialis	0
Micranthes	0
Najas	0
Ornithopus	0
Oxytropis	0
Parapholis	0
Pedicularis	0
Peucedanum	0
Phyteuma	0
Pimpinella	0
Populus	0
Pulicaria	0
Pulmonaria	0
Pyrus	0
Reseda	0
Rhynchospora	0
Roemeria	0
Ruppia	0
Salvia	0
Sambucus	0
Sanguisorba	0
Schoenus	0
Scleranthus	0
Scrophularia	0
Sinapis	0
Sison	0
Solanum	0
Spartina	0
Spiranthes	0
Suaeda	0
Symphytum	0
Tanacetum	0
Tephroseris	0
Teucrium	0
Trichophorum	0
Triglochin	0
Urtica	0
Valeriana	0
Viburnum	0
Zostera	0
Achillea	0
Arabis	0
Astragalus	0
Brachypodium	0
Brassica	0
Bromopsis	0
Bupleurum	0
Centaurea	0
Chenopodium	0
Dianthus	0
Draba	0
Erophila	0
Filago	0
Gagea	0
Genista	0
Gentiana	0
Helosciadium	0
Hordeum	0
Isolepis	0
Lemna	0
Lythrum	0
Melampyrum	0
Myriophyllum	0
Neottia	0
Omalotheca	0
Ononis	0
Pinguicula	0
Pyrola	0
Ribes	0
Senecio	0
Thalictrum	0
Thlaspi	0
Thymus	0
Torilis	0
Bromus	0
Eriophorum	0
Linum	0
Oxybasis	0
Sabulina	0
Sedum	0
Vulpia	0
Artemisia	0
Lactuca	0
Lepidium	0
Lotus	0
Medicago	0
Phleum	0
Plantago	0
Utricularia	0
Valerianella	0
Callitriche	0
Campanula	0
Crepis	0
Festuca	0
Lamium	0
Polygonum	0
Allium	0
Lathyrus	0
Oenanthe	0
Vicia	0
Orobanche	0
Lysimachia	0
Stellaria	0
Alchemilla	0
Trifolium	0
