# Supplementary material for: Genetic factors predict hybrid formation in the British flora
Source: Proc Natl Acad Sci U S A. 2023 Apr 11;120(16):e2220261120. doi: 10.1073/pnas.2220261120 (PMC10120012; doi:10.1073/pnas.2220261120)
Supplement: Supplementary file 3 — Dataset S02 (XLSX) [file pnas.2220261120.sd02.xlsx]

## Sheet: Sheet1
Genus	Taxa	Number_unique_hybrids
Acaena	Acaena anserinifolia	1
Acaena	Acaena inermis	1
Agrimonia	Agrimonia eupatoria	1
Agrimonia	Agrimonia procera	1
Agrostis	Agrostis castellana	1
Ajuga	Ajuga pyramidalis	1
Ajuga	Ajuga reptans	1
Alisma	Alisma lanceolatum	1
Alisma	Alisma plantago-aquatica	1
Alopecurus	Alopecurus aequalis	1
Alopecurus	Alopecurus bulbosus	1
Alopecurus	Alopecurus pratensis	1
Amaranthus	Amaranthus hybridus	1
Amaranthus	Amaranthus powellii	1
Ammophila	Ammophila arenaria	1
Anacamptis	Anacamptis laxiflora	1
Anacamptis	Anacamptis pyramidalis	1
Anchusa	Anchusa ochroleuca	1
Anchusa	Anchusa officinalis	1
Anthemis	Anthemis cotula	1
Apium	Apium inundatum	1
Apium	Apium repens	1
Arctium	Arctium lappa	1
Arctium	Arctium minus	1
Armeria	Armeria arenaria	1
Armeria	Armeria maritima	1
Artemisia	Artemisia verlotiorum	1
Artemisia	Artemisia vulgaris	1
Arum	Arum italicum	1
Arum	Arum maculatum	1
Astilbe	Astilbe japonica	1
Astilbe	Astilbe rubra	1
Atriplex	Atriplex patula	1
Avena	Avena fatua	1
Avena	Avena sativa	1
Bergenia	Bergenia ciliata	1
Betula	Betula nana	1
Betula	Betula pendula	1
Brassica	Brassica oleracea	1
Brassica	Brassica rapa	1
Bromus	Bromus hordeaceus	1
Bromus	Bromus lepidus	1
Buddleja	Buddleja davidii	1
Buddleja	Buddleja globosa	1
Calamagrostis	Calamagrostis canescens	1
Calamagrostis	Calamagrostis epigejos	1
Calamagrostis	Calamagrostis stricta	1
Capsella	Capsella bursa-pastoris	1
Capsella	Capsella rubella	1
Cardamine	Cardamine hirsuta	1
Cardamine	Cardamine pratensis	1
Carduus	Carduus crispus	1
Carduus	Carduus nutans	1
Carex	Carex appropinquata	1
Carex	Carex diandra	1
Carex	Carex dioica	1
Carex	Carex extensa	1
Carex	Carex hirta	1
Carex	Carex lachenalii	1
Carex	Carex laevigata	1
Carex	Carex lasiocarpa	1
Carex	Carex muricata	1
Carex	Carex pseudocyperus	1
Carex	Carex punctata	1
Carex	Carex spicata	1
Carex	Carex trinervis	1
Carex	Carex vulpina	1
Catapodium	Catapodium marinum	1
Catapodium	Catapodium rigidum	1
Cephalanthera	Cephalanthera damasonium	1
Cephalanthera	Cephalanthera longifolia	1
Cerastium	Cerastium diffusum	1
Cerastium	Cerastium tomentosum	1
Chaenomeles	Chaenomeles japonica	1
Chaenomeles	Chaenomeles speciosa	1
Circaea	Circaea alpina	1
Circaea	Circaea lutetiana	1
Cirsium	Cirsium eriophorum	1
Cochlearia	Cochlearia anglica	1
Cochlearia	Cochlearia danica	1
Corylus	Corylus avellana	1
Corylus	Corylus maxima	1
Cotoneaster	Cotoneaster conspicuus	1
Cotoneaster	Cotoneaster frigidus	1
Crataegus	Crataegus heterophylla	1
Crocosmia	Crocosmia paniculata	1
Crocosmia	Crocosmia pottsii	1
Crocus	Crocus biflorus	1
Crocus	Crocus chrysanthus	1
Crocus	Crocus neapolitanus	1
Crocus	Crocus tommasinianus	1
Daphne	Daphne laureola	1
Daphne	Daphne mezereum	1
Dipsacus	Dipsacus laciniatus	1
Dipsacus	Dipsacus sativus	1
Doronicum	Doronicum pardalianches	1
Doronicum	Doronicum plantagineum	1
Drosera	Drosera anglica	1
Drosera	Drosera intermedia	1
Dysphania	Dysphania cristata	1
Dysphania	Dysphania pumilio	1
Echinops	Echinops exaltatus	1
Echinops	Echinops sphaerocephalus	1
Elaeagnus	Elaeagnus macrophylla	1
Elaeagnus	Elaeagnus pungens	1
Eleocharis	Eleocharis palustris	1
Eleocharis	Eleocharis uniglumis	1
Epilobium	Epilobium pedunculare	1
Epipactis	Epipactis atrorubens	1
Epipactis	Epipactis leptochila	1
Epipactis	Epipactis purpurata	1
Erica	Erica ciliaris	1
Erica	Erica erigena	1
Erica	Erica herbacea	1
Erica	Erica mackaiana	1
Erica	Erica vagans	1
Erigeron	Erigeron bonariensis	1
Erigeron	Erigeron floribundus	1
Erigeron	Erigeron sumatrensis	1
Erodium	Erodium aethiopicum	1
Erodium	Erodium cicutarium	1
Euphorbia	Euphorbia paralias	1
Euphorbia	Euphorbia portlandica	1
Fallopia	Fallopia baldschuanica	1
Fumaria	Fumaria bastardii	1
Fumaria	Fumaria muralis	1
Fumaria	Fumaria officinalis	1
Fumaria	Fumaria parviflora	1
Gaillardia	Gaillardia aristata	1
Gaillardia	Gaillardia pulchella	1
Galeopsis	Galeopsis bifida	1
Galeopsis	Galeopsis tetrahit	1
Galium	Galium album	1
Galium	Galium saxatile	1
Galium	Galium sterneri	1
Galium	Galium verum	1
Gaultheria	Gaultheria mucronata	1
Gaultheria	Gaultheria shallon	1
Gentianella	Gentianella amarella	1
Gentianella	Gentianella germanica	1
Geranium	Geranium dalmaticum	1
Geranium	Geranium endressii	1
Geranium	Geranium ibericum	1
Geranium	Geranium macrorrhizum	1
Geranium	Geranium platypetalum	1
Geranium	Geranium purpureum	1
Geranium	Geranium robertianum	1
Geranium	Geranium versicolor	1
Geum	Geum macrophyllum	1
Geum	Geum rivale	1
Glyceria	Glyceria declinata	1
Glyceria	Glyceria notata	1
Helianthemum	Helianthemum apenninum	1
Helianthemum	Helianthemum nummularium	1
Helianthus	Helianthus annuus	1
Helianthus	Helianthus decapetalus	1
Heracleum	Heracleum mantegazzianum	1
Heracleum	Heracleum sphondylium	1
Holcus	Holcus lanatus	1
Holcus	Holcus mollis	1
Hordeum	Hordeum secalinum	1
Hyacinthoides	Hyacinthoides hispanica	1
Hyacinthoides	Hyacinthoides non-scripta	1
Hylotelephium	Hylotelephium spectabile	1
Hylotelephium	Hylotelephium telephium	1
Hypericum	Hypericum androsaemum	1
Hypericum	Hypericum hircinum	1
Hypericum	Hypericum humifusum	1
Hypericum	Hypericum linariifolium	1
Hypericum	Hypericum maculatum	1
Hypericum	Hypericum perforatum	1
Hypericum	Hypericum tetrapterum	1
Hypericum	Hypericum undulatum	1
Hypochaeris	Hypochaeris glabra	1
Hypochaeris	Hypochaeris radicata	1
Ilex	Ilex aquifolium	1
Ilex	Ilex perado	1
Jacobaea	Jacobaea aquatica	1
Jacobaea	Jacobaea erucifolius	1
Juncus	Juncus acutiflorus	1
Juncus	Juncus alpinoarticulatus	1
Juncus	Juncus compressus	1
Juncus	Juncus conglomeratus	1
Juncus	Juncus gerardii	1
Koeleria	Koeleria macrantha	1
Koeleria	Koeleria vallesiana	1
Koenigia	Koenigia alpina	1
Koenigia	Koenigia weyrichii	1
Laburnum	Laburnum alpinum	1
Laburnum	Laburnum anagyroides	1
Leontodon	Leontodon hispidus	1
Leontodon	Leontodon saxatilis	1
Leucanthemum	Leucanthemum lacustre	1
Leucanthemum	Leucanthemum maximum	1
Ligustrum	Ligustrum ovalifolium	1
Ligustrum	Ligustrum vulgare	1
Limonium	Limonium humile	1
Limonium	Limonium vulgare	1
Limosella	Limosella aquatica	1
Limosella	Limosella australis	1
Linaria	Linaria purpurea	1
Linaria	Linaria supina	1
Linaria	Linaria vulgaris	1
Lupinus	Lupinus arboreus	1
Lupinus	Lupinus nootkatensis	1
Luzula	Luzula forsteri	1
Luzula	Luzula pilosa	1
Malus	Malus pumila	1
Malus	Malus sylvestris	1
Malva	Malva neglecta	1
Malva	Malva sylvestris	1
Mespilus	Mespilus germanica	1
Myosotis	Myosotis laxa	1
Myosotis	Myosotis scorpioides	1
Myosotis	Myosotis secunda	1
Myosotis	Myosotis stolonifera	1
Narcissus	Narcissus hispanicus	1
Narcissus	Narcissus jonquilla	1
Narcissus	Narcissus triandrus	1
Nasturtium	Nasturtium microphyllum	1
Nasturtium	Nasturtium officinale	1
Nepeta	Nepeta nepetella	1
Nepeta	Nepeta racemosa	1
Nicotiana	Nicotiana alata	1
Nicotiana	Nicotiana forgetiana	1
Nothofagus	Nothofagus alpina	1
Nothofagus	Nothofagus obliqua	1
Nuphar	Nuphar lutea	1
Nuphar	Nuphar pumila	1
Oenothera	Oenothera biennis	1
Oenothera	Oenothera glazioviana	1
Orchis	Orchis mascula	1
Orchis	Orchis militaris	1
Papaver	Papaver dubium	1
Papaver	Papaver rhoeas	1
Parthenocissus	Parthenocissus inserta	1
Parthenocissus	Parthenocissus quinquefolia	1
Philadelphus	Philadelphus coronarius	1
Philadelphus	Philadelphus microphyllus	1
Pilosella	Pilosella aurantiaca	1
Pilosella	Pilosella caespitosa	1
Pilosella	Pilosella lactucella	1
Pilosella	Pilosella peleteriana	1
Pinguicula	Pinguicula grandiflora	1
Pinguicula	Pinguicula vulgaris	1
Platanthera	Platanthera chlorantha	1
Platanus	Platanus occidentalis	1
Platanus	Platanus orientalis	1
Poa	Poa alpina	1
Poa	Poa annua	1
Poa	Poa flexuosa	1
Poa	Poa infirma	1
Polygala	Polygala amarella	1
Polygala	Polygala calcarea	1
Polygonatum	Polygonatum multiflorum	1
Polygonatum	Polygonatum odoratum	1
Polypogon	Polypogon monspeliensis	1
Polypogon	Polypogon viridis	1
Populus	Populus alba	1
Populus	Populus laurifolia	1
Populus	Populus tremula	1
Potamogeton	Potamogeton nodosus	1
Potamogeton	Potamogeton pusillus	1
Potentilla	Potentilla crantzii	1
Potentilla	Potentilla verna	1
Primula	Primula elatior	1
Primula	Primula juliae	1
Prunella	Prunella laciniata	1
Prunella	Prunella vulgaris	1
Prunus	Prunus cerasifera	1
Prunus	Prunus domestica	1
Puccinellia	Puccinellia fasciculata	1
Pyracantha	Pyracantha coccinea	1
Pyracantha	Pyracantha rogersiana	1
Quercus	Quercus cerris	1
Quercus	Quercus petraea	1
Quercus	Quercus robur	1
Quercus	Quercus suber	1
Ranunculus	Ranunculus flammula	1
Ranunculus	Ranunculus reptans	1
Reynoutria	Reynoutria japonica	1
Rosa	Rosa multiflora	1
Rubus	Rubus cockburnianus	1
Rubus	Rubus odoratus	1
Rubus	Rubus parviflorus	1
Rubus	Rubus phoenicolasius	1
Rumex	Rumex dentatus	1
Rumex	Rumex obovatus	1
Sagina	Sagina saginoides	1
Sagina	Sagina subulata	1
Salicornia	Salicornia disarticulata	1
Salicornia	Salicornia ramosissima	1
Salix	Salix babylonica	1
Salix	Salix reticulata	1
Salvia	Salvia nemorosa	1
Salvia	Salvia pratensis	1
Saxifraga	Saxifraga rosacea	1
Saxifraga	Saxifraga tridactylites	1
Schoenoplectus	Schoenoplectus lacustris	1
Schoenoplectus	Schoenoplectus tabernaemontani	1
Scilla	Scilla bifolia	1
Scilla	Scilla forbesii	1
Scolochloa	Scolochloa festucacea	1
Scutellaria	Scutellaria galericulata	1
Scutellaria	Scutellaria minor	1
Secale	Secale cereale	1
Senecio	Senecio leucanthemifolius	1
Senecio	Senecio sylvaticus	1
Silene	Silene dioica	1
Silene	Silene latifolia	1
Silene	Silene uniflora	1
Silene	Silene vulgaris	1
Solanum	Solanum americanum	1
Solanum	Solanum nitidibaccatum	1
Solidago	Solidago canadensis	1
Solidago	Solidago virgaurea	1
Sonchus	Sonchus asper	1
Sonchus	Sonchus oleraceus	1
Sorbus	Sorbus bristoliensis	1
Sorbus	Sorbus eminens	1
Sorbus	Sorbus eminentiformis	1
Sorbus	Sorbus intermedia	1
Sorbus	Sorbus leyana	1
Sorbus	Sorbus minima	1
Sorbus	Sorbus rupicola	1
Sorbus	Sorbus scalaris	1
Sparganium	Sparganium angustifolium	1
Sparganium	Sparganium emersum	1
Spartina	Spartina alterniflora	1
Spartina	Spartina maritima	1
Spergularia	Spergularia marina	1
Spergularia	Spergularia rupicola	1
Spiraea	Spiraea canescens	1
Stachys	Stachys palustris	1
Stachys	Stachys sylvatica	1
Stuckenia	Stuckenia filiformis	1
Stuckenia	Stuckenia pectinata	1
Symphyotrichum	Symphyotrichum laeve	1
Symphyotrichum	Symphyotrichum lanceolatum	1
Symphytum	Symphytum officinale	1
Symphytum	Symphytum orientale	1
Thymus	Thymus pulegioides	1
Thymus	Thymus vulgaris	1
Tilia	Tilia cordata	1
Tilia	Tilia platyphyllos	1
Tragopogon	Tragopogon porrifolius	1
Tragopogon	Tragopogon pratensis	1
Tripleurospermum	Tripleurospermum maritimum	1
Triticum	Triticum aestivum	1
Typha	Typha angustifolia	1
Typha	Typha latifolia	1
Ulex	Ulex europaeus	1
Ulex	Ulex minor	1
Vaccinium	Vaccinium myrtillus	1
Vaccinium	Vaccinium vitis-idaea	1
Verbascum	Verbascum blattaria	1
Verbascum	Verbascum densiflorum	1
Verbascum	Verbascum phoeniceum	1
Veronica	Veronica anagallis-aquatica	1
Veronica	Veronica catenata	1
Veronica	Veronica longifolia	1
Veronica	Veronica spicata	1
Viburnum	Viburnum lantana	1
Viburnum	Viburnum rhytidophyllum	1
Viola	Viola arvensis	1
Viola	Viola hirta	1
Viola	Viola lutea	1
Viola	Viola odorata	1
Viola	Viola rupestris	1
Vulpia	Vulpia bromoides	1
Vulpia	Vulpia myuros	1
Agrostis	Agrostis gigantea	2
Agrostis	Agrostis vinealis	2
Alnus	Alnus cordata	2
Alnus	Alnus glutinosa	2
Alnus	Alnus incana	2
Amaranthus	Amaranthus retroflexus	2
Anacamptis	Anacamptis morio	2
Apium	Apium nodiflorum	2
Atriplex	Atriplex glabriuscula	2
Atriplex	Atriplex littoralis	2
Atriplex	Atriplex longipes	2
Betula	Betula pubescens	2
Brassica	Brassica napus	2
Calystegia	Calystegia pulchra	2
Calystegia	Calystegia sepium	2
Calystegia	Calystegia silvatica	2
Cardamine	Cardamine flexuosa	2
Carex	Carex bigelowii	2
Carex	Carex echinata	2
Carex	Carex elata	2
Carex	Carex flava	2
Carex	Carex recta	2
Carex	Carex saxatilis	2
Centaurea	Centaurea debeauxii	2
Centaurea	Centaurea jacea	2
Centaurea	Centaurea nigra	2
Centaurium	Centaurium erythraea	2
Centaurium	Centaurium littorale	2
Centaurium	Centaurium pulchellum	2
Cerastium	Cerastium alpinum	2
Cerastium	Cerastium arvense	2
Cerastium	Cerastium nigrescens	2
Cirsium	Cirsium dissectum	2
Cirsium	Cirsium heterophyllum	2
Cirsium	Cirsium tuberosum	2
Cochlearia	Cochlearia officinalis	2
Cotoneaster	Cotoneaster dammeri	2
Cotoneaster	Cotoneaster salicifolius	2
Crataegus	Crataegus rhipidophylla	2
Dianthus	Dianthus caryophyllus	2
Dianthus	Dianthus gratianopolitanus	2
Dianthus	Dianthus plumarius	2
Dipsacus	Dipsacus fullonum	2
Drosera	Drosera rotundifolia	2
Dysphania	Dysphania carinata	2
Elymus	Elymus athericus	2
Elymus	Elymus junceiformis	2
Erigeron	Erigeron canadensis	2
Erythranthe	Erythranthe cuprea	2
Erythranthe	Erythranthe guttata	2
Erythranthe	Erythranthe lutea	2
Euphorbia	Euphorbia cyparissias	2
Euphrasia	Euphrasia heslop-harrisonii	2
Euphrasia	Euphrasia montana	2
Euphrasia	Euphrasia stricta	2
Galanthus	Galanthus elwesii	2
Galanthus	Galanthus nivalis	2
Galanthus	Galanthus plicatus	2
Geum	Geum urbanum	2
Glyceria	Glyceria fluitans	2
Jacobaea	Jacobaea maritima	2
Jacobaea	Jacobaea vulgaris	2
Juncus	Juncus articulatus	2
Juncus	Juncus balticus	2
Juncus	Juncus pallidus	2
Lolium	Lolium rigidum	2
Lolium	Lolium temulentum	2
Lupinus	Lupinus polyphyllus	2
Mentha	Mentha longifolia	2
Narcissus	Narcissus tazetta	2
Ononis	Ononis spinosa	2
Ophrys	Ophrys apifera	2
Ophrys	Ophrys fuciflora	2
Ophrys	Ophrys insectifera	2
Ophrys	Ophrys sphegodes	2
Orchis	Orchis anthropophora	2
Orchis	Orchis purpurea	2
Persicaria	Persicaria lapathifolia	2
Pilosella	Pilosella officinarum	2
Platanthera	Platanthera bifolia	2
Polygala	Polygala vulgaris	2
Populus	Populus balsamifera	2
Populus	Populus nigra	2
Populus	Populus trichocarpa	2
Potamogeton	Potamogeton acutifolius	2
Potamogeton	Potamogeton coloratus	2
Potamogeton	Potamogeton friesii	2
Potamogeton	Potamogeton trichoides	2
Potentilla	Potentilla anglica	2
Potentilla	Potentilla erecta	2
Potentilla	Potentilla reptans	2
Primula	Primula veris	2
Prunus	Prunus spinosa	2
Pseudorchis	Pseudorchis albida	2
Puccinellia	Puccinellia maritima	2
Puccinellia	Puccinellia rupestris	2
Ranunculus	Ranunculus circinatus	2
Ranunculus	Ranunculus omiophyllus	2
Ranunculus	Ranunculus tripartitus	2
Raphanus	Raphanus raphanistrum	2
Rorippa	Rorippa austriaca	2
Rorippa	Rorippa palustris	2
Rubus	Rubus caesius	2
Rubus	Rubus ulmifolius	2
Rumex	Rumex confertus	2
Rumex	Rumex longifolius	2
Sagina	Sagina procumbens	2
Salix	Salix euxina	2
Salix	Salix lanata	2
Salix	Salix pentandra	2
Salix	Salix triandra	2
Saxifraga	Saxifraga hirsuta	2
Saxifraga	Saxifraga hypnoides	2
Saxifraga	Saxifraga spathularis	2
Saxifraga	Saxifraga umbrosa	2
Schedonorus	Schedonorus arundinaceus	2
Schoenoplectus	Schoenoplectus triqueter	2
Senecio	Senecio squalidus	2
Senecio	Senecio viscosus	2
Senecio	Senecio vulgaris	2
Sorbus	Sorbus porrigentiformis	2
Spiraea	Spiraea alba	2
Spiraea	Spiraea salicifolia	2
Symphyotrichum	Symphyotrichum novi-belgii	2
Symphytum	Symphytum asperum	2
Trichophorum	Trichophorum cespitosum	2
Tripleurospermum	Tripleurospermum inodorum	2
Ulex	Ulex gallii	2
Verbascum	Verbascum bombyciferum	2
Verbascum	Verbascum pyramidatum	2
Verbascum	Verbascum speciosum	2
Viola	Viola lactea	2
Viola	Viola reichenbachiana	2
Viola	Viola tricolor	2
Vulpia	Vulpia fasciculata	2
Alopecurus	Alopecurus geniculatus	3
Atriplex	Atriplex prostrata	3
Bergenia	Bergenia crassifolia	3
Carex	Carex acutiformis	3
Carex	Carex binervis	3
Carex	Carex canescens	3
Carex	Carex divulsa	3
Carex	Carex pilulifera	3
Carex	Carex remota	3
Carex	Carex rostrata	3
Cirsium	Cirsium arvense	3
Cirsium	Cirsium vulgare	3
Crataegus	Crataegus laevigata	3
Crataegus	Crataegus monogyna	3
Dactylorhiza	Dactylorhiza kerryensis	3
Elymus	Elymus repens	3
Epilobium	Epilobium anagallidifolium	3
Epipactis	Epipactis helleborine	3
Erica	Erica tetralix	3
Erigeron	Erigeron acris	3
Euphrasia	Euphrasia cambrica	3
Euphrasia	Euphrasia pseudokerneri	3
Euphrasia	Euphrasia rivularis	3
Euphrasia	Euphrasia salisburgensis	3
Euphrasia	Euphrasia vigursii	3
Gymnadenia	Gymnadenia densiflora	3
Juncus	Juncus inflexus	3
Linaria	Linaria repens	3
Lolium	Lolium perenne	3
Mentha	Mentha aquatica	3
Mentha	Mentha arvensis	3
Narcissus	Narcissus cyclamineus	3
Orchis	Orchis simia	3
Persicaria	Persicaria minor	3
Persicaria	Persicaria mitis	3
Populus	Populus deltoides	3
Potamogeton	Potamogeton polygonifolius	3
Potamogeton	Potamogeton praelongus	3
Puccinellia	Puccinellia distans	3
Rorippa	Rorippa amphibia	3
Rorippa	Rorippa sylvestris	3
Rosa	Rosa rugosa	3
Rumex	Rumex aquaticus	3
Rumex	Rumex cuneifolius	3
Rumex	Rumex hydrolapathum	3
Rumex	Rumex rupestris	3
Salix	Salix alba	3
Sorbus	Sorbus torminalis	3
Spiraea	Spiraea douglasii	3
Ulmus	Ulmus glabra	3
Verbascum	Verbascum lychnitis	3
Verbascum	Verbascum virgatum	3
Viola	Viola canina	3
Agrostis	Agrostis capillaris	4
Carex	Carex acuta	4
Carex	Carex aquatilis	4
Carex	Carex hostiana	4
Carex	Carex otrubae	4
Carex	Carex paniculata	4
Carex	Carex riparia	4
Cerastium	Cerastium fontanum	4
Euphorbia	Euphorbia esula	4
Euphrasia	Euphrasia rotundifolia	4
Festuca	Festuca rubra	4
Juncus	Juncus effusus	4
Mentha	Mentha spicata	4
Mentha	Mentha suaveolens	4
Narcissus	Narcissus poeticus	4
Persicaria	Persicaria hydropiper	4
Persicaria	Persicaria maculosa	4
Potamogeton	Potamogeton berchtoldii	4
Primula	Primula vulgaris	4
Ranunculus	Ranunculus fluitans	4
Ranunculus	Ranunculus trichophyllus	4
Rubus	Rubus idaeus	4
Rumex	Rumex patientia	4
Rumex	Rumex sanguineus	4
Salix	Salix myrsinites	4
Schedonorus	Schedonorus giganteus	4
Schedonorus	Schedonorus pratensis	4
Verbascum	Verbascum phlomoides	4
Viola	Viola riviniana	4
Agrostis	Agrostis stolonifera	5
Carex	Carex distans	5
Carex	Carex vesicaria	5
Cirsium	Cirsium acaule	5
Coeloglossum	Coeloglossum viride	5
Dactylorhiza	Dactylorhiza trausteinerioides	5
Epilobium	Epilobium alsinifolium	5
Euphrasia	Euphrasia frigida	5
Potamogeton	Potamogeton alpinus	5
Potamogeton	Potamogeton crispus	5
Potamogeton	Potamogeton lucens	5
Potamogeton	Potamogeton perfoliatus	5
Ranunculus	Ranunculus aquatilis	5
Rumex	Rumex cristatus	5
Rumex	Rumex maritimus	5
Rumex	Rumex palustris	5
Rumex	Rumex pulcher	5
Salix	Salix arbuscula	5
Sorbus	Sorbus aucuparia	5
Verbascum	Verbascum pulverulentum	5
Carex	Carex nigra	6
Cirsium	Cirsium palustre	6
Epilobium	Epilobium brunnescens	6
Euphrasia	Euphrasia campbelliae	6
Euphrasia	Euphrasia rostkoviana	6
Gymnadenia	Gymnadenia conopsea	6
Lolium	Lolium multiflorum	6
Narcissus	Narcissus pseudonarcissus	6
Potamogeton	Potamogeton gramineus	6
Potamogeton	Potamogeton natans	6
Rosa	Rosa agrestis	6
Rosa	Rosa mollis	6
Rosa	Rosa stylosa	6
Salix	Salix lapponum	6
Sorbus	Sorbus aria	6
Dactylorhiza	Dactylorhiza incarnata	7
Dactylorhiza	Dactylorhiza praetermissa	7
Euphrasia	Euphrasia anglica	7
Gymnadenia	Gymnadenia borealis	7
Ranunculus	Ranunculus peltatus	7
Salix	Salix cinerea	7
Salix	Salix herbacea	7
Salix	Salix phylicifolia	7
Salix	Salix purpurea	7
Salix	Salix viminalis	7
Ulmus	Ulmus minor	7
Verbascum	Verbascum thapsus	7
Epilobium	Epilobium hirsutum	8
Epilobium	Epilobium roseum	8
Epilobium	Epilobium tetragonum	8
Euphrasia	Euphrasia marshallii	8
Rosa	Rosa micrantha	8
Rosa	Rosa spinosissima	8
Rosa	Rosa tomentella	8
Salix	Salix caprea	8
Carex	Carex viridula	9
Dactylorhiza	Dactylorhiza purpurella	9
Epilobium	Epilobium ciliatum	9
Epilobium	Epilobium parviflorum	9
Euphrasia	Euphrasia foulaensis	9
Euphrasia	Euphrasia ostenfeldii	9
Rosa	Rosa arvensis	9
Salix	Salix aurita	9
Dactylorhiza	Dactylorhiza fuchsii	10
Dactylorhiza	Dactylorhiza maculata	10
Epilobium	Epilobium lanceolatum	10
Rosa	Rosa caesia	10
Rosa	Rosa sherardii	10
Rosa	Rosa tomentosa	10
Salix	Salix myrsinifolia	10
Salix	Salix repens	10
Epilobium	Epilobium montanum	11
Epilobium	Epilobium obscurum	11
Epilobium	Epilobium palustre	11
Euphrasia	Euphrasia scottica	11
Euphrasia	Euphrasia tetraquetra	11
Rosa	Rosa rubiginosa	11
Rumex	Rumex conglomeratus	11
Verbascum	Verbascum nigrum	11
Rosa	Rosa canina	12
Rumex	Rumex obtusifolius	13
Euphrasia	Euphrasia arctica	14
Euphrasia	Euphrasia confusa	14
Euphrasia	Euphrasia micrantha	14
Rumex	Rumex crispus	14
Euphrasia	Euphrasia nemorosa	15
