# Supplementary material for: Genetic factors predict hybrid formation in the British flora
Source: Proc Natl Acad Sci U S A. 2023 Apr 11;120(16):e2220261120. doi: 10.1073/pnas.2220261120 (PMC10120012; doi:10.1073/pnas.2220261120)
Supplement: Supplementary file 4 — Dataset S03 (XLSX) [file pnas.2220261120.sd03.xlsx]

## Sheet: Sheet1
Hybrid Ploidy	Hybrid Chromosome number	Parent A	Parent B	Ploidy A	Chromosome number A	Ploidy B	Chromosome Number B	Within/Between ploidy level	Hybrid Name	Hybrid species name	Hybrid species nature
Diploid	34	Nuphar lutea	Nuphar pumila	2	34	2	34	Within
Triploid	28	Papaver rhoeas	Papaver dubium	2	14	4	28	Between	Papaver x hungaricum
Hexaploid	48?	Fumaria bastardii	Fumaria muralis	6	48	6	48	Within
		Fumaria parviflora	Fumaria officinalis	Unknown	32	Multiple	32, 48	Within or Between
Tetraploid	32	Ranunculus flammula	Ranunculus reptans	4	32	4	32, 48	Within
Pentaploid	40	Ranunculus omiophyllus	Ranunculus tripartitus	4	32	6	48	Between	Ranunculus novae-forestae
Hexaploid	48	Ranunculus omiophyllus	Ranunculus peltatus	4	32	6	48	Between
Hexaploid	48	Ranunculus tripartitus	Ranunculus aquatilis	6	48	6	48	Within
Tetraploid	32	Ranunculus peltatus	Ranunculus trichophyllus	4	32	4	32	Within
Pentaploid	40	Ranunculus peltatus	Ranunculus aquatilis	4	32	6	48	Between
Tetraploid	32	Ranunculus peltatus	Ranunculus peltatus	4	32	6	48	Between
Pentaploid	40	Ranunculus trichophyllus	Ranunculus aquatilis	4	32	6	48	Between
Triploid	24	Ranunculus fluitans	Ranunculus trichophyllus	2	16	4	32	Between
Pentaploid	40	Ranunculus fluitans	Ranunculus aquatilis	4	32	6	48	Between
		Ranunculus trichophyllus	Ranunculus circinatus	4	32	2	16	Between
Hexaploid	48	Ranunculus aquatilis	Ranunculus peltatus	6	48	6	48	Within
Pentaploid	40	Ranunculus peltatus	Ranunculus fluitans	6	48	4	32	Between
		Ranunculus fluitans	Ranunculus circinatus	2	16	2	16	Within
Diploid	42	Platanus occidentalis	Platanus orientalis	2	42	2	42	Within
Diploid	14	Astilbe japonica	Astilbe rubra	2	14	2	14	Within
Diploid	34	Bergenia crassifolia	Bergenia crassifolia	2	34	2	34	Within
Diploid	34	Bergenia crassifolia	Bergenia ciliata	2	34	2	34	Within
Tetraploid	28	Saxifraga umbrosa	Saxifraga spathularis	4	28	4	28	Within
Tetraploid	28	Saxifraga umbrosa	Saxifraga hirsuta	4	28	4	28	Within
Tetraploid	28	Saxifraga spathularis	Saxifraga hirsuta	4	28	4	28	Within
		Saxifraga hypnoides	Saxifraga rosacea	Multiple	26, 48, 52, 64	Multiple	48, 52, 64	Within or Between
		Saxifraga hypnoides	Saxifraga tridactylites	Multiple	26, 48, 52, 64	Unknown	22	Within or Between
		Hylotelephium spectabile	Hylotelephium telephium	Multiple	50, 51	Multiple	24, 26
		Parthenocissus quinquefolia	Parthenocissus inserta	Unknown	40 (russian book)	Unknown	40 (russian book)
Triploid	45	Ononis spinosa	Ononis spinosa	4	60	2	30		Ononis x pseudohircinia
		Lupinus arboreus	Lupinus polyphyllus	Multiple	40, 48	Unknown	48	Within
		Lupinus polyphyllus	Lupinus nootkatensis	Unknown	48	Unknown	48	Within
Tetraploid	48	Laburnum anagyroides	Laburnum alpinum	4	48	4	48	Within
Pentaploid	80	Ulex europaeus	Ulex gallii	6	96	4	64, 96	Within or Between
Triploid	48	Ulex gallii	Ulex minor	4	64	2	32
Triploid	51	Polygala vulgaris	Polygala calcarea	4	68	2	34
Triploid	51	Polygala vulgaris	Polygala amarella	4	68	2	34
Tetraploid	36	Spiraea salicifolia	Spiraea alba	4	36	4	36	Within
Tetraploid	36	Spiraea salicifolia	Spiraea douglasii	4	36	4	36	Within
Pentaploid	54	Spiraea alba	Spiraea douglasii	4	36	4	36	Within
		Spiraea douglasii	Spiraea canescens	4	36	2 or 4	18, 36	Within or Between
Triploid	24	Prunus spinosa	Prunus cerasifera	4	32	2	16
Pentaploid	40	Prunus spinosa	Prunus domestica	4	32	6	48
Diploid	34	Chaenomeles speciosa	Chaenomeles japonica	2	34	2	34	Within
Diploid	34?	Malus sylvestris	Malus pumila	2	34	2	34	Within
Triploid	51	Sorbus aucuparia	Sorbus intermedia	2	34	4	68
Tetraploid	Flow cytometry	Sorbus aucuparia	Sorbus minima	2	34	3	51
Tetraploid	Flow cytometry	Sorbus aucuparia	Sorbus leyana	2	34	3	Flow cytometry
Diploid	Flow cytometry	Sorbus aucuparia	Sorbus aria	2	34	2	34	Within
		Sorbus aucuparia	Sorbus scalaris	2	34	2	34	Within
Triploid	Flow cytometry	Sorbus aria	Sorbus eminens	2	34	4	68
Triploid	Flow cytometry	Sorbus aria	Sorbus eminentiformis	2	34	4	68
Triploid	Flow cytometry	Sorbus aria	Sorbus porrigentiformis	2	34	4	68
Tetraploid	Nuclear satellite data	Sorbus aria	Sorbus bristoliensis	2	34	3	51
Diploid	34	Sorbus aria	Sorbus torminalis	2	34	2	34	Within
Triploid	Flow cytometry	Sorbus porrigentiformis	Sorbus torminalis	4	68	2	34
		Sorbus rupicola	Sorbus torminalis	4	68 (Russian book Liljefors 1934)	2	34	?
Diploid	34	Cotoneaster frigidus	Cotoneaster salicifolius	2	34	2	34	Within
Diploid	34	Cotoneaster salicifolius	Cotoneaster dammeri	2	34	2	34	Within
Diploid	34	Cotoneaster dammeri	Cotoneaster conspicuus	Dipoid	34	2	34	Within
		Pyracantha coccinea	Pyracantha rogersiana	2	34	Unknown
Diploid	34	Mespilus germanica	Crataegus laevigata	2	34	2	34	Within
Diploid	34	Crataegus monogyna	Crataegus laevigata	2	34	2	34	Within
Diploid	34	Crataegus monogyna	Crataegus heterophylla	2	34	2	34	Within
Triploid	51	Crataegus monogyna	Crataegus rhipidophylla	2	34	4	68
		Crataegus rhipidophylla	Crataegus laevigata	Multiple	32, 34 (Russian book)	2	34
Diploid	14	Rubus odoratus	Rubus parviflorus	2	14	2	14	Within
Diploid	14	Rubus idaeus	Rubus phoenicolasius	2	14	2	14	Within
Diploid	14	Rubus idaeus	Rubus cockburnianus	2	14	2	14	Within
Triploid	35	Rubus idaeus	Rubus caesius	2	14	4	28
Diploid	14	Rubus idaeus	Rubus ulmifolius	2	14	2	14	Within
Triploid	21	Rubus ulmifolius	Rubus caesius	2	14	4	28
	49, 61-64	Potentilla crantzii	Potentilla verna	Multiple	42, 49, 56, 63, 70	Multiple	42, 49	Within or Between
Hexaploid	42	Potentilla erecta	Potentilla anglica	4	28	8	56
Hexaploid	42	Potentilla anglica	Potentilla reptans	8	56	4	28
Tetraploid	28	Potentilla erecta	Potentilla reptans	4	28	4	28	Within
Hexaploid	42	Geum rivale	Geum urbanum	6	42	6	42	Within
Hexaploid	42	Geum urbanum	Geum macrophyllum	6	42	6	42	Within
Triploid	42	Agrimonia eupatoria	Agrimonia procera	2	28	4	56	Between
Diploid	42	Acaena anserinifolia	Acaena inermis	2	42	2	42	Within
		Rosa multiflora	Rosa rubiginosa	2	14 (Russian book, various studies)	5	35 (Russian book, various studies)
		Rosa arvensis	Rosa rugosa	2	14	Multiple	14, 28	Within or Between
		Rosa arvensis	Rosa stylosa	2	14	Multiple	35, 42	Between
		Rosa arvensis	Rosa canina	2	14	5	35	Between
		Rosa arvensis	Rosa caesia	2	14	5	35	Between
		Rosa arvensis	Rosa tomentella	2	14	5	35	Between
		Rosa arvensis	Rosa tomentosa	2	14	5	35	Between
		Rosa arvensis	Rosa sherardii	2	14	Multiple	28, 35, 42	Between
		Rosa arvensis	Rosa rubiginosa	2	14	5	35	Between
		Rosa arvensis	Rosa micrantha	2	14	Multiple	35, 42	Between
		Rosa spinosissima	Rosa rugosa	4	28	Multiple	14, 28	Within or Between
		Rosa spinosissima	Rosa canina	4	28	5	35	Between
		Rosa spinosissima	Rosa caesia	4	28	5	35	Between
		Rosa spinosissima	Rosa tomentosa	4	28	5	35	Between
		Rosa spinosissima	Rosa sherardii	4	28	Multiple	28, 35, 42	Within or Between
		Rosa spinosissima	Rosa mollis	4	28	Multiple	28, 56	Within or Between
		Rosa spinosissima	Rosa rubiginosa	4	28	5	35	Between
		Rosa spinosissima	Rosa agrestis	4	28	Unknown
		Rosa rugosa	Rosa canina	Multiple	14, 28	5	35	Between
		Rosa stylosa	Rosa canina	Multiple	35, 42	5	35	Within or Between
		Rosa stylosa	Rosa caesia	Multiple	35, 42	5	35	Within or Between
		Rosa stylosa	Rosa tomentella	Multiple	35, 42	5	35	Within or Between
		Rosa stylosa	Rosa rubiginosa	Multiple	35, 42	5	35	Within or Between
		Rosa stylosa	Rosa agrestis	Multiple	35, 42	Multiple	35, 42	Within or Between
Pentaploid	35	Rosa canina	Rosa caesia	5	35	5	35	Within
		Rosa canina	Rosa tomentella	5	35	5	35	Within
Pentaploid	35	Rosa canina	Rosa tomentosa	5	35	5	35	Within
		Rosa canina	Rosa sherardii	5	35	Multiple	28, 35, 42	Within or Between
		Rosa canina	Rosa mollis	5	35	Multiple	28, 56	Between
Pentaploid	35	Rosa canina	Rosa rubiginosa	5	35	5	35	Within
		Rosa canina	Rosa micrantha	5	35	Multiple	35, 42	Within or Between
		Rosa canina	Rosa agrestis	5	35	Multiple	35, 42	Within or Between
Pentaploid	35	Rosa caesia	Rosa tomentella	5	35	5	35	Within
Pentaploid	35	Rosa caesia	Rosa tomentosa	5	35	5	35	Within
		Rosa caesia	Rosa sherardii	5	35	Multiple	28, 35, 42	Within or Between
		Rosa caesia	Rosa mollis	5	35	Multiple	28, 56	Between
Pentaploid	35	Rosa caesia	Rosa rubiginosa	5	35	5	35	Within
		Rosa caesia	Rosa micrantha	5	35	Multiple	35, 42	Within or Between
Pentaploid	35	Rosa tomentella	Rosa tomentosa	5	35	5	35	Within
		Rosa tomentella	Rosa sherardii	5	35	Multiple	28, 35, 42	Within or Between
Pentaploid	35	Rosa tomentella	Rosa rubiginosa	5	35	5	35	Within
		Rosa tomentella	Rosa micrantha	5	35	Multiple	35, 42	Within or Between
		Rosa tomentosa	Rosa sherardii	5	35	Multiple	28, 35, 42	Within or Between
		Rosa tomentosa	Rosa mollis	5	35	Multiple	28, 56	Between
Pentaploid	35	Rosa tomentosa	Rosa rubiginosa	5	35	5	35	Within
		Rosa tomentosa	Rosa micrantha	5	35	Multiple	35, 42	Within or Between
		Rosa tomentosa	Rosa agrestis	5	35	Multiple	35, 42	Within or Between
		Rosa sherardii	Rosa mollis	Multiple	28, 35, 42	Multiple	28, 56	Within or Between
		Rosa sherardii	Rosa rubiginosa	Multiple	28, 35, 42	5	35	Within or Between
		Rosa sherardii	Rosa micrantha	Multiple	28, 35, 42	Multiple	35, 42	Within or Between
		Rosa sherardii	Rosa agrestis	Multiple	28, 35, 42	Multiple	35, 42	Within or Between
		Rosa mollis	Rosa rubiginosa	Multiple	28, 56	5	35	Between
		Rosa rubiginosa	Rosa micrantha	5	35	Multiple	35, 42	Within or Between
		Rosa micrantha	Rosa agrestis	Multiple	35, 42	Multiple	35, 42	Within or Between
		Elaeagnus macrophylla	Elaeagnus pungens	Unknown		2	28
Diploid	28	Ulmus glabra	Ulmus minor	2	28	2	28	Within
Diploid	28	Ulmus glabra	Ulmus minor	2	28	2	28	Within
Diploid	28	Ulmus glabra	Ulmus minor	2	28	2	28	Within
Diploid	28	Ulmus minor	Ulmus minor	2	28	2	28	Within
Diploid	28	Ulmus minor	Ulmus minor	2	28	2	28	Within
Diploid	26	Nothofagus obliqua	Nothofagus alpina	2	26	2	26	Within
Diploid	24	Quercus cerris	Quercus suber	2	24	2	24	Within
Diploid	24	Quercus petraea	Quercus robur	2	24	2	24	Within
Triploid	26-56 (expected 42)	Betula pendula	Betula pubescens	2	28	4	56	Between
Triploid	37-42 (in Scotland)	Betula pubescens	Betula nana	4	56	2	28	Between
Diploid	28	Alnus glutinosa	Alnus incana	2	28	2	28	Within
		Alnus glutinosa	Alnus cordata	2	28	Multiple	28, 42	?
		Alnus incana	Alnus cordata	2	28	Multiple	28, 42
		Corylus avellana	Corylus maxima	2	22	2	22	Within
Diploid	16	Euphorbia portlandica	Euphorbia paralias	2	16	2	16	Within
Diploid	60	Euphorbia esula	Euphorbia esula	Unknown		2	60	Within or Between
		Euphorbia esula	Euphorbia cyparissias	Multiple	20, 40	Multiple	20, 40
	50	Euphorbia esula	Euphorbia cyparissias	6	60	Multiple	20, 40
Diploid or Triploid	38, 57	Populus alba	Populus tremula	Multiple	38, 57	2	38	Within or Between
Diploid	38, 57	Populus nigra	Populus deltoides	Multiple	38, 57	2	38	Within
Diploid	38	Populus nigra	Populus laurifolia	2	38	2	38	Within
Diploid	38	Populus deltoides	Populus trichocarpa	2	38	2	38	Within
Diploid	38	Populus deltoides	Populus balsamifera	2	38	2	38	Within
Diploid	38	Populus balsamifera	Populus trichocarpa	2	38	2	38	Within
Tetraploid	76	Salix pentandra	Salix euxina	4	76	4	76	Within
Tetraploid	76	Salix pentandra	Salix alba	4	76	4	76	Within
Tetraploid	76	Salix euxina	Salix alba	4	76	4	76	Within
Tetraploid	76	Salix alba	Salix babylonica	4	76	4	76	Within
		Salix triandra	Salix purpurea	2	38	2	38 (Russian book, many authors)
Diploid	38	Salix triandra	Salix viminalis	2	38, 44	2	38	Within or Between?
Diploid	38	Salix purpurea	Salix viminalis	2	38	2	38	Within
Triploid	57	Salix purpurea	Salix cinerea	2	38	4	76	Between
Diploid	38	Salix purpurea	Salix aurita	2	38	4	38, 76	Within or Between?
		Salix purpurea	Salix myrsinifolia	2	38	6	114	Between
		Salix purpurea	Salix phylicifolia	2	38	Unknown	88	Between
Diploid?	38?	Salix purpurea	Salix repens	2	38	2	38	Within
	41	Salix viminalis	Salix caprea	2	38	2	38	Within
Triploid	57	Salix viminalis	Salix cinerea	2	38	4	76	Between
Diploid	38	Salix viminalis	Salix aurita	2	38	4	76	Between
		Salix viminalis	Salix myrsinifolia	2	38	6	114	Between
Diploid	38	Salix viminalis	Salix repens	2	38	2	38	Within
Tetraploid	76	Salix caprea	Salix cinerea	2	38	4	76	Between
Diploid	38	Salix caprea	Salix aurita	2	38	4	76	Between	Salix x capreola
		Salix caprea	Salix myrsinifolia	2	38	6	114	Between
		Salix caprea	Salix phylicifolia	2	38	Unknown	88	Between
		Salix caprea	Salix repens	2	38	2	38	Within
Diploid	38	Salix caprea	Salix lapponum	2	38	2	38	Within
		Salix caprea	Salix myrsinites	2	38	Multiple	38, 190, 152? (Russian book)
Tetraploid	76	Salix cinerea	Salix aurita	4	76	4	76	Within
		Salix cinerea	Salix myrsinifolia	4	76	6	114	Between
Pentaploid?	95	Salix cinerea	Salix phylicifolia	4	76	Unknown	88	Between
Triploid	57	Salix cinerea	Salix repens	4	76	2	38	Between
		Salix aurita	Salix myrsinifolia	4	76	6	114	Between
		Salix aurita	Salix phylicifolia	4	76	Unknown	88	Between
		Salix aurita	Salix repens	4	76	2	36	Between
Diploid	38	Salix aurita	Salix lapponum	4	76	2	38	Between
		Salix aurita	Salix herbacea	4	76	2	38	Between
Hexaploid	114	Salix myrsinifolia	Salix phylicifolia	6	114	Unknown	88	Between
		Salix myrsinifolia	Salix repens	6	114	2	38	Between
		Salix myrsinifolia	Salix arbuscula	6	114	2	38	Between
		Salix myrsinifolia	Salix myrsinites	6	114	2	38	Between
		Salix myrsinifolia	Salix herbacea	6	114	2	38	Between
Tetraploid	76	Salix phylicifolia	Salix repens	Unknown	88	2	38	Between
		Salix phylicifolia	Salix myrsinites	Unknown	88	2	38	Between
		Salix repens	Salix lapponum	2	38	2	38	Within
		Salix repens	Salix arbuscula	2	38	2	38	Within
		Salix repens	Salix herbacea	2	38	2	38	Within
		Salix lapponum	Salix lanata	2	38	2	38	Within
		Salix lapponum	Salix arbuscula	2	38	2	38	Within
Diploid	38	Salix lapponum	Salix herbacea	2	38	2	38	Within
		Salix lanata	Salix herbacea	2	38	2	38	Within
		Salix arbuscula	Salix herbacea	2	38	2	38	Within
		Salix arbuscula	Salix reticulata	2	38	2	38	Within
		Salix myrsinites	Salix herbacea	2	38, 190	2	38	Within
	20, 22, 24	Viola odorata	Viola hirta	2	20	2	20	Within
	33, 34	Viola rupestris	Viola riviniana	2	20	4	40 (+ 0-6 supernumeraries)	Between
	30	Viola riviniana	Viola reichenbachiana	4	40 (+ 0-6 supernumeraries)	2	20	Between
	40 (+0-6)	Viola riviniana	Viola canina	4	40 (+0-6)	4	40 (+0-7)	Within
		Viola riviniana	Viola lactea	4	40 (+0-7)	2	58	Within
		Viola reichenbachiana	Viola canina	2	20	4	40 (+0-7)	Between
	49	Viola canina	Viola lactea	4	40 (+0-7)	2	58	Between
	46-52	Viola lutea	Viola tricolor	Multiple	48, 50	Unknown	26
		Viola tricolor	Viola arvensis	Unknown	26	Unknown	34	Between
Tetraploid	40	Hypericum androsaemum	Hypericum hircinum	4	40	4	40	Within
		Hypericum perforatum	Hypericum maculatum	4	32	Multiple	16, 32	Within
		Hypericum undulatum	Hypericum tetrapterum	2	16	2	16	Within
		Hypericum humifusum	Hypericum linariifolium	2	16	2	16
Diploid	26	Geranium endressii	Geranium versicolor	2	26	2	26	Within
Triploid	42	Geranium ibericum	Geranium platypetalum	4	56	2	28	Between
		Geranium macrorrhizum	Geranium dalmaticum	Multiple	46 (87-93)	Unknown	46	Within
		Geranium robertianum	Geranium purpureum	4	64	2	32	Between
	30	Erodium cicutarium	Erodium aethiopicum	4	40	2	20	Between
Diploid	36	Epilobium hirsutum	Epilobium parviflorum	2	36	2	36	Within
Diploid	36	Epilobium hirsutum	Epilobium montanum	2	36	2	36	Within
Diploid	36	Epilobium hirsutum	Epilobium lanceolatum	2	36	2	36	Within
Diploid	36	Epilobium hirsutum	Epilobium tetragonum	2	36	2	36	Within
Diploid	36	Epilobium hirsutum	Epilobium obscurum	2	36	2	36	Within
Diploid	36	Epilobium hirsutum	Epilobium roseum	2	36	2	36	Within
Diploid	36	Epilobium hirsutum	Epilobium ciliatum	2	36	2	36	Within
Diploid	36	Epilobium hirsutum	Epilobium palustre	2	36	2	36	Within
Diploid	36	Epilobium parviflorum	Epilobium montanum	2	36	2	36	Within
Diploid	36	Epilobium parviflorum	Epilobium lanceolatum	2	36	2	36	Within
Diploid	36	Epilobium parviflorum	Epilobium tetragonum	2	36	2	36	Within
Diploid	36	Epilobium parviflorum	Epilobium obscurum	2	36	2	36	Within
Diploid	36	Epilobium parviflorum	Epilobium roseum	2	36	2	36	Within
Diploid	36	Epilobium parviflorum	Epilobium ciliatum	2	36	2	36	Within
Diploid	36	Epilobium parviflorum	Epilobium palustre	2	36	2	36	Within
Diploid	36	Epilobium parviflorum	Epilobium brunnescens	2	36	2	36	Within
Diploid	36	Epilobium montanum	Epilobium lanceolatum	2	36	2	36	Within
Diploid	36	Epilobium montanum	Epilobium tetragonum	2	36	2	36	Within
Diploid	36	Epilobium montanum	Epilobium obscurum	2	36	2	36	Within
Diploid	36	Epilobium montanum	Epilobium roseum	2	36	2	36	Within
Diploid	36	Epilobium montanum	Epilobium ciliatum	2	36	2	36	Within
Diploid	36	Epilobium montanum	Epilobium palustre	2	36	2	36	Within
Diploid	36	Epilobium montanum	Epilobium alsinifolium	2	36	2	36	Within
Diploid	36	Epilobium montanum	Epilobium brunnescens	2	36	2	36	Within
Diploid	36	Epilobium montanum	Epilobium pedunculare	2	36	2	36	Within
Diploid	36	Epilobium lanceolatum	Epilobium tetragonum	2	36	2	36	Within
Diploid	36	Epilobium lanceolatum	Epilobium obscurum	2	36	2	36	Within
Diploid	36	Epilobium lanceolatum	Epilobium roseum	2	36	2	36	Within
Diploid	36	Epilobium lanceolatum	Epilobium ciliatum	2	36	2	36	Within
Diploid	36	Epilobium lanceolatum	Epilobium palustre	2	36	2	36	Within
Diploid	36	Epilobium lanceolatum	Epilobium alsinifolium	2	36	2	36	Within
Diploid	36	Epilobium lanceolatum	Epilobium brunnescens	2	36	2	36	Within
Diploid	36	Epilobium tetragonum	Epilobium obscurum	2	36	2	36	Within
Diploid	36	Epilobium tetragonum	Epilobium roseum	2	36	2	36	Within
Diploid	36	Epilobium tetragonum	Epilobium ciliatum	2	36	2	36	Within
Diploid	36	Epilobium tetragonum	Epilobium palustre	2	36	2	36	Within
Diploid	36	Epilobium obscurum	Epilobium roseum	2	36	2	36	Within
Diploid	36	Epilobium obscurum	Epilobium ciliatum	2	36	2	36	Within
Diploid	36	Epilobium obscurum	Epilobium palustre	2	36	2	36	Within
Diploid	36	Epilobium obscurum	Epilobium anagallidifolium	2	36	2	36	Within
Diploid	36	Epilobium obscurum	Epilobium alsinifolium	2	36	2	36	Within
Diploid	36	Epilobium obscurum	Epilobium brunnescens	2	36	2	36	Within
Diploid	36	Epilobium roseum	Epilobium ciliatum	2	36	2	36	Within
Diploid	36	Epilobium roseum	Epilobium palustre	2	36	2	36	Within
Diploid	36	Epilobium ciliatum	Epilobium palustre	2	36	2	36	Within
Diploid	36	Epilobium ciliatum	Epilobium brunnescens	2	36	2	36	Within
Diploid	36	Epilobium palustre	Epilobium anagallidifolium	2	36	2	36	Within
Diploid	36	Epilobium palustre	Epilobium alsinifolium	2	36	2	36	Within
Diploid	36	Epilobium palustre	Epilobium brunnescens	2	36	2	36	Within
Diploid	36	Epilobium anagallidifolium	Epilobium alsinifolium	2	36	2	36	Within
Diploid	14	Oenothera glazioviana	Oenothera biennis	2	14	2	14	Within
Diploid	22	Circaea lutetiana	Circaea alpina	2	22	2	22	Within
Diploid	42	Malva sylvestris	Malva neglecta	2	42	2	42	Within
	82	Tilia platyphyllos	Tilia cordata	2	82	2	82	Within
	18	Daphne mezereum	Daphne laureola	2	18	2	18	Within
	20	Helianthemum nummularium	Helianthemum apenninum	4	20	4	20	Within
	24	Capsella bursa-pastoris	Capsella rubella	4	16,32	2	16	Between
	32	Rorippa palustris	Rorippa sylvestris	4	32	Multiple	32,48	Within
Triploid or Tetraploid	24,32	Rorippa palustris	Rorippa amphibia	4	32	Multiple	16,32	Within or Between
	32, 40	Rorippa sylvestris	Rorippa amphibia	Multiple	32,48	Multiple	16,32	Within or Between
	32	Rorippa sylvestris	Rorippa austriaca	Multiple	32, 48	2	16	Between
	24, 32	Rorippa amphibia	Rorippa austriaca	Multiple	16, 32	2	16	Between
	48	Nasturtium officinale	Nasturtium microphyllum	2	32	4	64	Between
	30, 32	Cardamine pratensis	Cardamine flexuosa	Multiple	30, 56-58, 64, 72	4	32	Within or Between
	24	Cardamine flexuosa	Cardamine hirsuta	4	32	2	16	Between
	28	Brassica oleracea	Brassica napus	2	18	4	38	Between
	29	Brassica napus	Brassica rapa	4	38	2	20	Between
	18	Raphanus raphanistrum	Raphanus raphanistrum	2	18	2	18	Within
	36, 39-40	Cochlearia anglica	Cochlearia officinalis	Multiple	36-44, 48-50	4	24	Between
	24-35	Cochlearia officinalis	Cochlearia danica	4	24	6	42	Between
	36-54	Limonium vulgare	Limonium humile	4	36	6	54	Between
	18	Armeria maritima	Armeria arenaria	2	18	2	18	Within
	20	Koenigia alpina	Koenigia weyrichii	Multiple	20,22	2	20	Within
		Persicaria maculosa	Persicaria lapathifolia	4	44	2	22	Between
		Persicaria maculosa	Persicaria hydropiper	4	44	2	20	Between
		Persicaria maculosa	Persicaria mitis	4	44	4	40
		Persicaria maculosa	Persicaria minor	4	44	4	40
		Persicaria lapathifolia	Persicaria hydropiper	2	22	2	20	Within
		Persicaria hydropiper	Persicaria mitis	2	20	4	40	Between
		Persicaria hydropiper	Persicaria minor	2	20	4	40	Between
		Persicaria mitis	Persicaria minor	4	40	4	40	Within
	54	Reynoutria japonica	Fallopia baldschuanica	8	88	2	20	Between
		Rumex cuneifolius	Rumex crispus	16	160	6	60	Between
		Rumex cuneifolius	Rumex conglomeratus	16	160	2	20	Between
		Rumex cuneifolius	Rumex obtusifolius	16	160	4	40	Between
		Rumex aquaticus	Rumex crispus	Multiple	140, 200	6	60	Between
		Rumex aquaticus	Rumex sanguineus	Multiple	140, 200	2	20	Between
		Rumex aquaticus	Rumex obtusifolius	Multiple	140, 200	4	40	Between
		Rumex longifolius	Rumex crispus	6	60	6	60	Within
		Rumex longifolius	Rumex obtusifolius	6	60	4	40	Between
		Rumex confertus	Rumex crispus	Multiple	40, 60, 80	6	60	Within or Between
		Rumex confertus	Rumex obtusifolius	Multiple	40, 60, 80	4	40	Within or Between
		Rumex hydrolapathum	Rumex crispus	13	130	6	60	Between
		Rumex hydrolapathum	Rumex conglomeratus	13	130	2	20	Between
		Rumex hydrolapathum	Rumex obtusifolius	13	130	4	40	Between
		Rumex cristatus	Rumex patientia	8	80	6	60
		Rumex cristatus	Rumex crispus	8	80	6	60
		Rumex cristatus	Rumex conglomeratus	8	80	2	20	Between
		Rumex cristatus	Rumex obtusifolius	8	80	4	40	Between
		Rumex cristatus	Rumex palustris	8	80	6	60	Between
		Rumex patientia	Rumex crispus	6	60	6	60	Between
		Rumex patientia	Rumex conglomeratus	6	60	2	20	Between
		Rumex patientia	Rumex obtusifolius	6	60	4	40	Between
		Rumex crispus	Rumex conglomeratus	6	60	2	20	Between
		Rumex crispus	Rumex rupestris	6	60	2	20	Between
		Rumex crispus	Rumex pulcher	6	60	Multiple	20, 40	Between
	40, 60	Rumex crispus	Rumex obtusifolius	6	60	4	40	Between
		Rumex crispus	Rumex obovatus	6	60	4	40	Between
		Rumex crispus	Rumex palustris	6	60	6	60	Between
		Rumex crispus	Rumex maritimus	6	60	4	40	Between
	19, 20, 21, 25	Rumex conglomeratus	Rumex sanguineus	2	20	2	20	Within
	20	Rumex conglomeratus	Rumex rupestris	2	20	2	20	Within
		Rumex conglomeratus	Rumex pulcher	2	20	Multiple	20, 40	Within and between
		Rumex conglomeratus	Rumex obtusifolius	2	20	4	40	Between
		Rumex conglomeratus	Rumex palustris	2	20	6	60	Between
		Rumex conglomeratus	Rumex maritimus	2	20	4	40	Between
		Rumex sanguineus	Rumex pulcher	2	20	Multiple	20, 40
		Rumex sanguineus	Rumex obtusifolius	2	20	4	40	Between
		Rumex rupestris	Rumex pulcher	2	20	Multiple	20, 40
	30	Rumex pulcher	Rumex obtusifolius	Multiple	20, 40	4	40	Between
		Rumex obtusifolius	Rumex palustris	4	40	Multiple	40, 60
		Rumex obtusifolius	Rumex maritimus	4	40	4	40	Within
		Rumex dentatus	Rumex maritimus	4	40	4	40	Within
		Rumex palustris	Rumex maritimus	6	60	4	40
Triploid	30	Drosera rotundifolia	Drosera anglica	2	20	4	40	Between
		Drosera rotundifolia	Drosera intermedia	2	20	2	20	Within
Octoploid	72	Cerastium arvense	Cerastium tomentosum	8	72	8	72	Within
		Cerastium arvense	Cerastium fontanum	8	72	Multiple	72, 108, 144
	90	Cerastium alpinum	Cerastium nigrescens	8	72	12	108	Between
		Cerastium alpinum	Cerastium fontanum	8	72	Multiple	72, 108, 144
		Cerastium nigrescens	Cerastium fontanum	12	108	Multiple	72, 108, 144
		Cerastium fontanum	Cerastium diffusum	Multiple	120, 144 (Russian book)	Unknown
		Sagina subulata	Sagina procumbens	2	22	2	22	Within
	22	Sagina saginoides	Sagina procumbens	2	22	2	22	Within
	36	Spergularia rupicola	Spergularia marina	2	36	2	36	Within
	24	Silene vulgaris	Silene uniflora	2	24	2	24	Within
	24	Silene latifolia	Silene dioica	2	24	2	24	Within
		Dianthus gratianopolitanus	Dianthus caryophyllus	Multiple	60, 90	2	30	Between
		Dianthus gratianopolitanus	Dianthus plumarius	Multiple	60, 90	6	90
		Dianthus caryophyllus	Dianthus plumarius	2	30	6	90	Between
		Dysphania pumilio	Dysphania carinata	2	18	Unknown	16
		Dysphania carinata	Dysphania cristata	Unknown	16	Unknown
	18	Atriplex prostrata	Atriplex glabriuscula	2	18	2	18	Within
	18	Atriplex prostrata	Atriplex littoralis	2	18	2	18	Within
	18	Atriplex prostrata	Atriplex longipes	2	18	2	18	Within
	18	Atriplex glabriuscula	Atriplex longipes	2	18	2	18	Within
	27	Atriplex littoralis	Atriplex patula	2	18	4	36	Between
		Salicornia disarticulata	Salicornia ramosissima	2	18	2	18	Within
		Amaranthus retroflexus	Amaranthus hybridus	2	34, 32	Multiple	32, 24, 34	Within?
		Amaranthus retroflexus	Amaranthus powellii	2	34, 32	2	32	Within
	26	Philadelphus coronarius	Philadelphus microphyllus	2	26	2	26	Within
	22	Primula vulgaris	Primula elatior	2	22	2	22	Within
	22	Primula vulgaris	Primula veris	2	22	2	22	Within
		Primula vulgaris	Primula juliae	2	22	2	22	Within
	22	Primula vulgaris	Primula veris	2	22	2	22	Within
		Erica ciliaris	Erica tetralix	2	24	2	24	Within
		Erica mackaiana	Erica tetralix	2	24	2	24	Within
		Erica tetralix	Erica vagans	2	24	2	24	Within
		Erica erigena	Erica herbacea	2	24	2	24	Within
	77	Gaultheria shallon	Gaultheria mucronata	8	88	6	66	Between
		Vaccinium vitis-idaea	Vaccinium myrtillus	2	24	2	24	Within
		Galium verum	Galium album	4	44	4	44	Within
	33, 55	Galium sterneri	Galium saxatile	Multiple	22, 44	4	44	Within or Between
	50-52, 54, 56-60	Centaurium erythraea	Centaurium littorale	4	40	4	40	Within
		Centaurium erythraea	Centaurium pulchellum	4	40	4	36
		Centaurium littorale	Centaurium pulchellum	4	40	4	36
		Gentianella germanica	Gentianella amarella	4	36	4	36	Within
	36, 40	Symphytum officinale	Symphytum asperum	Multiple	24, 48	4	32	Between
	48	Symphytum asperum	Symphytum orientale	4	32	4	32	Within
		Anchusa ochroleuca	Anchusa officinalis	3	24	2	16	Between
		Myosotis scorpioides	Myosotis laxa	Multiple	64 (22, 64, 66)	Multiple	(22, 44, 88)
	36	Myosotis secunda	Myosotis stolonifera	4	48	2	24	Between	Karyological studies on Spanish Boraginaceae. VI. Contribution to the tribe Eritrichieae
		Calystegia sepium	Calystegia pulchra	2	22	2	22	Within
		Calystegia sepium	Calystegia silvatica	2	22	2	22	Within
		Calystegia pulchra	Calystegia silvatica	2	22	2	22	Within
	48	Solanum americanum	Solanum nitidibaccatum	6	72	2	24	Between
	18	Nicotiana alata	Nicotiana forgetiana	2	18	2	18	Within
		Ligustrum vulgare	Ligustrum ovalifolium	2	46	2	46	Within
	36	Veronica anagallis-aquatica	Veronica catenata	4	36	4	36	Within
		Veronica longifolia	Veronica spicata	8	68 (34, 68)	8	68 (34, 68)	Within
		Linaria vulgaris	Linaria repens	2	12	2	12	Within
		Linaria purpurea	Linaria repens	2	12	2	12	Within
		Linaria repens	Linaria supina	2	12	2	12	Within
		Verbascum blattaria	Verbascum nigrum	2	30, 32	2	30	Within
		Verbascum virgatum	Verbascum thapsus	Multiple	32, 64, 66	2	34, 36	Within
		Verbascum virgatum	Verbascum nigrum	Multiple	32, 64, 66	2	30
		Verbascum virgatum	Verbascum pulverulentum	Multiple	32, 64, 66	2	32
		Verbascum phoeniceum	Verbascum nigrum	2	32, 36	2	30	Within
		Verbascum pyramidatum	Verbascum thapsus	2	32	2	34, 36	Within
		Verbascum pyramidatum	Verbascum nigrum	2	32	2	30	Within
		Verbascum bombyciferum	Verbascum phlomoides	Unknown		2	32, 34
		Verbascum bombyciferum	Verbascum nigrum	Unknown		2	30
		Verbascum phlomoides	Verbascum thapsus	2	32, 34	2	34, 36	Within
		Verbascum phlomoides	Verbascum nigrum	2	32, 34	2	30	Within
		Verbascum phlomoides	Verbascum pulverulentum	2	32, 34	2	32	Within
		Verbascum densiflorum	Verbascum nigrum	2	32 (Russian book as thapsiforme)	2	30
		Verbascum thapsus	Verbascum nigrum	2	34, 36	2	30	Within
		Verbascum thapsus	Verbascum speciosum	2	34, 36	2	28	Within
		Verbascum thapsus	Verbascum pulverulentum	2	34, 36	2	32	Within
		Verbascum thapsus	Verbascum lychnitis	2	34, 36	2	26, 32, 34
		Verbascum nigrum	Verbascum speciosum	2	30	2	28	Within
		Verbascum nigrum	Verbascum pulverulentum	2	30	2	32	Within
		Verbascum nigrum	Verbascum lychnitis	2	30	2	26, 32, 34
		Verbascum pulverulentum	Verbascum lychnitis	2	32	2	26, 32, 34
	30	Limosella aquatica	Limosella australis	4	40	2	20	Between	The Reproduction and Germination of Limosella aquatica
		Buddleja davidii	Buddleja globosa	4	76	2	38	Between
	83	Stachys sylvatica	Stachys palustris	8	64	6	102	Between
	32	Galeopsis tetrahit	Galeopsis bifida	4	32	4	32	Within
		Scutellaria galericulata	Scutellaria minor	4	30, 32	4	28, 32	Within
		Ajuga reptans	Ajuga pyramidalis	4	32	4	32	Within
		Nepeta racemosa	Nepeta nepetella	2	18	2	34, 36	Between	Chromosome count and karyotype study of elevenÊNepetaÊL.(Lamiaceae) species from Iran
	28	Prunella vulgaris	Prunella laciniata	4	28	4	28	Within
		Thymus pulegioides	Thymus vulgaris	4	28	2	30	Within
	42, 78, 84, 90, 96, 120, 132	Mentha arvensis	Mentha aquatica	6	72	8	96	Between
	54, 60, 84, 96, 108, 120	Mentha arvensis	Mentha spicata	6	72	4	48	Between
	60	Mentha arvensis	Mentha suaveolens	6	72	2	24	Between
	66, 72	Mentha aquatica	Mentha spicata	8	96	4	48	Between
	60, 72-8, 84, 120	Mentha aquatica	Mentha suaveolens	8	96	2	24	Between
Triploid	36	Mentha spicata	Mentha longifolia	4	48	2	24	Between
Triploid	36	Mentha spicata	Mentha suaveolens	4	48	2	24	Between
		Mentha longifolia	Mentha suaveolens	2	24	2	24	Within
		Salvia pratensis	Salvia nemorosa	2	16, 18, 20	2	12, 14, 16
	44, 45, 46, 54	Erythranthe guttata	Erythranthe lutea	2	28, 30, 32, 56	4	60, 62, 64	Between	Monkeying around withÊploidy	Mimulus peregrinus	Amphidiploid
	45	Erythranthe guttata	Erythranthe cuprea	2	28, 30, 32, 56	4	62, 64	Between
		Erythranthe lutea	Erythranthe cuprea	4	60, 62, 64	4	62, 64	Within
		Euphrasia rostkoviana	Euphrasia anglica	2	22	2	22	Within
		Euphrasia rostkoviana	Euphrasia rivularis	2	22	2	22	Within
		Euphrasia rostkoviana	Euphrasia arctica	2	22	4	44	Between
		Euphrasia rostkoviana	Euphrasia nemorosa	2	22	4	44	Between
		Euphrasia rostkoviana	Euphrasia confusa	2	22	4	44	Between
		Euphrasia rostkoviana	Euphrasia micrantha	2	22	4	44	Between
		Euphrasia montana	Euphrasia rivularis	2	22	2	22	Within
		Euphrasia montana	Euphrasia confusa	2	22	4	44	Between
		Euphrasia anglica	Euphrasia vigursii	2	22	2	22	Within
		Euphrasia anglica	Euphrasia arctica	2	22	4	44	Between
		Euphrasia anglica	Euphrasia tetraquetra	2	22	4	44	Between
		Euphrasia anglica	Euphrasia nemorosa	2	22	4	44	Between
		Euphrasia anglica	Euphrasia confusa	2	22	4	44	Between
		Euphrasia anglica	Euphrasia micrantha	2	22	4	44	Between		Euphrasia vigursii	Neodiploid
		Euphrasia rivularis	Euphrasia scottica	2	22	4	44	Between
		Euphrasia vigursii	Euphrasia tetraquetra	2	22	4	44	Between
		Euphrasia vigursii	Euphrasia micrantha	2	22	4	44	Between
		Euphrasia arctica	Euphrasia tetraquetra	4	44	4	44	Within
		Euphrasia arctica	Euphrasia nemorosa	4	44	4	44	Within
		Euphrasia arctica	Euphrasia confusa	4	44	4	44	Within
		Euphrasia arctica	Euphrasia frigida	4	44	4	44	Within
		Euphrasia arctica	Euphrasia foulaensis	4	44	4	44	Within
		Euphrasia arctica	Euphrasia ostenfeldii	4	44	4	44	Within
		Euphrasia arctica	Euphrasia marshallii	4	44	4	44	Within
		Euphrasia arctica	Euphrasia rotundifolia	4	44	4	44	Within
		Euphrasia arctica	Euphrasia micrantha	4	44	4	44	Within
		Euphrasia arctica	Euphrasia scottica	4	44	4	44	Within
		Euphrasia arctica	Euphrasia heslop-harrisonii	4	44	4	44	Within
		Euphrasia arctica	Euphrasia salisburgensis	4	44	4	44	Within
		Euphrasia tetraquetra	Euphrasia nemorosa	4	44	4	44	Within
		Euphrasia tetraquetra	Euphrasia pseudokerneri	4	44	4	44	Within
		Euphrasia tetraquetra	Euphrasia confusa	4	44	4	44	Within
		Euphrasia tetraquetra	Euphrasia stricta	4	44	4	44	Within
		Euphrasia tetraquetra	Euphrasia foulaensis	4	44	4	44	Within
		Euphrasia tetraquetra	Euphrasia ostenfeldii	4	44	4	44	Within
		Euphrasia tetraquetra	Euphrasia marshallii	4	44	4	44	Within
		Euphrasia tetraquetra	Euphrasia micrantha	4	44	4	44	Within
		Euphrasia nemorosa	Euphrasia pseudokerneri	4	44	4	44	Within
		Euphrasia nemorosa	Euphrasia confusa	4	44	4	44	Within
		Euphrasia nemorosa	Euphrasia stricta	4	44	4	44	Within
		Euphrasia nemorosa	Euphrasia foulaensis	4	44	4	44	Within
		Euphrasia nemorosa	Euphrasia ostenfeldii	4	44	4	44	Within
		Euphrasia nemorosa	Euphrasia marshallii	4	44	4	44	Within
		Euphrasia nemorosa	Euphrasia campbelliae	4	44	4	44	Within
		Euphrasia nemorosa	Euphrasia micrantha	4	44	4	44	Within
		Euphrasia nemorosa	Euphrasia scottica	4	44	4	44	Within
		Euphrasia nemorosa	Euphrasia heslop-harrisonii	4	44	4	44	Within
		Euphrasia nemorosa	Euphrasia salisburgensis	4	44	4	44	Within
		Euphrasia pseudokerneri	Euphrasia confusa	4	44	4	44	Within
		Euphrasia confusa	Euphrasia frigida	4	44	4	44	Within
		Euphrasia confusa	Euphrasia foulaensis	4	44	4	44	Within
		Euphrasia confusa	Euphrasia cambrica	4	44	4	44	Within
		Euphrasia confusa	Euphrasia ostenfeldii	4	44	4	44	Within
		Euphrasia confusa	Euphrasia campbelliae	4	44	4	44	Within
		Euphrasia confusa	Euphrasia micrantha	4	44	4	44	Within
		Euphrasia confusa	Euphrasia scottica	4	44	4	44	Within
		Euphrasia frigida	Euphrasia ostenfeldii	4	44	4	44	Within
		Euphrasia frigida	Euphrasia micrantha	4	44	4	44	Within
		Euphrasia frigida	Euphrasia scottica	4	44	4	44	Within
		Euphrasia foulaensis	Euphrasia ostenfeldii	4	44	4	44	Within
		Euphrasia foulaensis	Euphrasia marshallii	4	44	4	44	Within
		Euphrasia foulaensis	Euphrasia rotundifolia	4	44	4	44	Within
		Euphrasia foulaensis	Euphrasia micrantha	4	44	4	44	Within
		Euphrasia foulaensis	Euphrasia scottica	4	44	4	44	Within
		Euphrasia cambrica	Euphrasia ostenfeldii	4	44	4	44	Within
		Euphrasia cambrica	Euphrasia scottica	4	44	4	44	Within
		Euphrasia ostenfeldii	Euphrasia micrantha	4	44	4	44	Within
		Euphrasia ostenfeldii	Euphrasia scottica	4	44	4	44	Within
		Euphrasia marshallii	Euphrasia rotundifolia	4	44	4	44	Within
		Euphrasia marshallii	Euphrasia campbelliae	4	44	4	44	Within
		Euphrasia marshallii	Euphrasia micrantha	4	44	4	44	Within
		Euphrasia marshallii	Euphrasia scottica	4	44	4	44	Within
		Euphrasia rotundifolia	Euphrasia campbelliae	4	44	4	44	Within
		Euphrasia campbelliae	Euphrasia micrantha	4	44	4	44	Within
		Euphrasia campbelliae	Euphrasia scottica	4	44	4	44	Within
		Euphrasia micrantha	Euphrasia scottica	4	44	4	44	Within
		Euphrasia micrantha	Euphrasia salisburgensis	4	44	4	44	Within
		Pinguicula vulgaris	Pinguicula grandiflora	8	64 (32)	Multiple	32, 64
		Ilex aquifolium	Ilex perado	2	40	Unknown
		Echinops exaltatus	Echinops sphaerocephalus	Unknown		Unknown
		Arctium lappa	Arctium minus	2	36	2	36	Within
		Carduus crispus	Carduus nutans	2	16	2	16	Within
		Cirsium eriophorum	Cirsium vulgare	2	34	4	68	Between
		Cirsium vulgare	Cirsium acaule	4	68	2	34	Between
		Cirsium vulgare	Cirsium palustre	4	68	2	34	Between
		Cirsium dissectum	Cirsium acaule	2	34	2	34	Within
		Cirsium dissectum	Cirsium palustre	2	34	2	34	Within
		Cirsium tuberosum	Cirsium acaule	2	34	2	34	Within
		Cirsium tuberosum	Cirsium palustre	2	34	2	34	Within
		Cirsium heterophyllum	Cirsium palustre	2	34	2	34	Within
		Cirsium heterophyllum	Cirsium arvense	2	34	2	34	Within
		Cirsium acaule	Cirsium palustre	2	34	2	34	Within
		Cirsium acaule	Cirsium arvense	2	34	2	34	Within
		Cirsium palustre	Cirsium arvense	2	34	2	34	Within
	44	Centaurea nigra	Centaurea debeauxii	4	44	4	44
	44	Centaurea nigra	Centaurea jacea	4	44	4	44	Within
	44	Centaurea debeauxii	Centaurea jacea	4	44	4	44	Within
	9	Hypochaeris radicata	Hypochaeris glabra	2	8	2	10
		Leontodon hispidus	Leontodon saxatilis	2	14	2	8	Within
	12	Tragopogon pratensis	Tragopogon porrifolius	2	12	2	12	Within
		Sonchus oleraceus	Sonchus asper	4	32	2	18	Between
	Artifical hybrid 27	Pilosella peleteriana	Pilosella officinarum	2	18	Multiple	18, 27, 36, 45, 54, 63
	(27, 36, 45, 54, 63	Pilosella officinarum	Pilosella aurantiaca	Multiple	18, 27, 36, 45, 54, 63	4	36 (18, 27, 36, 45, 54, 63, 72)
	(18, 27, 36)	Pilosella caespitosa	Pilosella lactucella	Multiple	(18, 27, 36, 45)	2	18
		Solidago virgaurea	Solidago canadensis	2	18	Multiple	(18, 54)
		Symphyotrichum laeve	Symphyotrichum novi-belgii	12	48	12	48	Within
		Symphyotrichum novi-belgii	Symphyotrichum lanceolatum	Multiple	32, 40, 48, 56, 64	Do10	48
		Erigeron acris	Erigeron canadensis	2	18	2	18	Within
		Erigeron acris	Erigeron floribundus	2	18	6	54
		Erigeron acris	Erigeron sumatrensis	2	18	6	54
		Erigeron canadensis	Erigeron bonariensis	2	18	Multiple	18, 36, 54
	34	Artemisia vulgaris	Artemisia verlotiorum	2	16	6	48, 50, 52, 54
	18	Anthemis cotula	Tripleurospermum inodorum	2	18	2	18	Within
		Leucanthemum lacustre	Leucanthemum maximum	12	108	22	198
	18	Tripleurospermum maritimum	Tripleurospermum inodorum	2	18	2	18	Within
		Jacobaea maritima	Jacobaea vulgaris	4	40	4	40	Within
		Jacobaea maritima	Jacobaea erucifolius	4	40	4	40	Within
		Jacobaea vulgaris	Jacobaea aquatica	4	40	4	40	Within
	30, 40, 60	Senecio squalidus	Senecio vulgaris	2	20	4	40	Between		Senecio cambrensis, Senecio eboracensis	amphidiploid
	30	Senecio squalidus	Senecio viscosus	2	20	4	40	Between
	30	Senecio vulgaris	Senecio leucanthemifolius	4	40	2	20	Between
	40	Senecio sylvaticus	Senecio viscosus	4	40	4	40	Within
		Doronicum pardalianches	Doronicum plantagineum	2	60	4	120	Between	Homoploid hybrid speciation inÊDoronicumÊL. (Asteraceae)? Morphological, karyological and molecular evidences
	51	Helianthus annuus	Helianthus decapetalus	2	34	Multiple	34, 68, 102
		Gaillardia aristata	Gaillardia pulchella	2	34	2	34	Within
		Viburnum lantana	Viburnum rhytidophyllum	2	18	2	18	Within
		Dipsacus fullonum	Dipsacus sativus	2	18	2	18	Within
		Dipsacus fullonum	Dipsacus laciniatus	2	18	2	16, 18	Within
		Apium nodiflorum	Apium repens	2	22	2	22	Within
		Apium nodiflorum	Apium inundatum	2	22	2	22	Within
		Heracleum sphondylium	Heracleum mantegazzianum	2	22	2	22	Within
		Arum maculatum	Arum italicum	8	56	12	83, 84	Between
	(20, 21)	Alisma plantago-aquatica	Alisma lanceolatum	2	14 (10, 12, 14, 16)	4	28 (24, 26, 28)	Between
	40	Potamogeton natans	Potamogeton polygonifolius	4	52	2	28	Between
	52	Potamogeton natans	Potamogeton nodosus	4	52	4	52	Within
		Potamogeton natans	Potamogeton lucens	4	52	4	52	Within
		Potamogeton natans	Potamogeton gramineus	4	52	4	52	Within
	52	Potamogeton natans	Potamogeton praelongus	4	52	4	52	Within
	39	Potamogeton natans	Potamogeton berchtoldii	4	52	2	26	Between
		Potamogeton polygonifolius	Potamogeton gramineus	2	28	4	52	Between
	27	Potamogeton polygonifolius	Potamogeton berchtoldii	2	28	2	26	Within
	40	Potamogeton coloratus	Potamogeton gramineus	2	26 (28)	4	52	Between
		Potamogeton coloratus	Potamogeton berchtoldii	2	26	2	26	Within
	52	Potamogeton lucens	Potamogeton gramineus	4	52	4	52	Within
		Potamogeton lucens	Potamogeton alpinus	4	52	4	52	Within
	52	Potamogeton lucens	Potamogeton perfoliatus	4	52	4	52	Within
		Potamogeton lucens	Potamogeton crispus	4	52	4	52	Within
		Potamogeton gramineus	Potamogeton alpinus	4	52	4	52	Within
	52	Potamogeton gramineus	Potamogeton perfoliatus	4	52	4	52	Within
		Potamogeton alpinus	Potamogeton praelongus	4	52	4	52	Within
		Potamogeton alpinus	Potamogeton perfoliatus	4	52	4	52	Within
		Potamogeton alpinus	Potamogeton crispus	4	52	4	52	Within
	52	Potamogeton praelongus	Potamogeton perfoliatus	4	52	4	52	Within
	52	Potamogeton perfoliatus	Potamogeton crispus	4	52	4	52	Within
		Potamogeton friesii	Potamogeton acutifolius	2	26	2	28	Within
	65	Potamogeton friesii	Potamogeton crispus	2	26	4	52	Within
		Potamogeton pusillus	Potamogeton trichoides	Multiple	26, 39	2	26
		Potamogeton berchtoldii	Potamogeton acutifolius	2	26	2	28
		Potamogeton trichoides	Potamogeton crispus	2	26	4	52	Between
	78	Stuckenia filiformis	Stuckenia pectinata	6	78	6	78	Within
		Cephalanthera damasonium	Cephalanthera longifolia	2	32, 36, 54	2	32, 34
		Epipactis atrorubens	Epipactis helleborine	Multiple	38, 40, 60	4	36, 38, 40, 44
		Epipactis purpurata	Epipactis helleborine	4	40	4	36, 38, 40, 44
		Epipactis helleborine	Epipactis leptochila	4	36, 38, 40, 44	4	36, 40
		Platanthera chlorantha	Platanthera bifolia	2	42	2	42	Within
		Platanthera bifolia	Gymnadenia borealis	2	42	2	40
		Pseudorchis albida	Gymnadenia borealis	2	40	2	40, 42
		Pseudorchis albida	Dactylorhiza maculata	2	40, 42	4	80
		Gymnadenia conopsea	Coeloglossum viride	2	40	2	40	Within
		Gymnadenia borealis	Coeloglossum viride	2	40	2	40	Within
		Gymnadenia conopsea	Dactylorhiza fuchsii	2	40	2	40	Within
		Gymnadenia densiflora	Dactylorhiza fuchsii	Multiple	40, 80	2	40
		Gymnadenia borealis	Dactylorhiza fuchsii	2	40	2	40	Within
		Gymnadenia conopsea	Dactylorhiza maculata	2	40	4	80	Between
		Gymnadenia borealis	Dactylorhiza maculata	2	40	4	80	Between
		Gymnadenia borealis	Dactylorhiza incarnata	2	40	2	40	Within
		Gymnadenia conopsea	Dactylorhiza praetermissa	2	40	4	80	Between
		Gymnadenia densiflora	Dactylorhiza praetermissa	Multiple	40, 80	4	80
		Gymnadenia conopsea	Dactylorhiza purpurella	2	40	4	80	Between
		Gymnadenia densiflora	Dactylorhiza purpurella	2	40	4	80	Between
		Gymnadenia borealis	Dactylorhiza purpurella	2	40	4	80	Between
		Gymnadenia conopsea	Anacamptis pyramidalis	2	40 (20, 40, 60, 80, 100)	Multiple	(20, 36, 42, 54, 72)
		Coeloglossum viride	Dactylorhiza fuchsii	2	40	2	40	Within
		Coeloglossum viride	Dactylorhiza maculata	2	40	4	80	Between
		Coeloglossum viride	Dactylorhiza purpurella	2	40	4	80	Between
	60	Dactylorhiza fuchsii	Dactylorhiza maculata	2	40	4	80	Between
	40	Dactylorhiza fuchsii	Dactylorhiza incarnata	2	40	2	40	Within
	60	Dactylorhiza fuchsii	Dactylorhiza praetermissa	2	40	4	80	Between
	60	Dactylorhiza fuchsii	Dactylorhiza purpurella	2	40	4	80	Between
	60	Dactylorhiza fuchsii	Dactylorhiza trausteinerioides	2	40	4	80	Between
		Dactylorhiza fuchsii	Dactylorhiza kerryensis	2	40	4	80	Between
	60	Dactylorhiza maculata	Dactylorhiza incarnata	4	80	2	40	Between
	80	Dactylorhiza maculata	Dactylorhiza praetermissa	4	80	4	80	Within
		Dactylorhiza maculata	Dactylorhiza purpurella	4	80	4	80	Within
		Dactylorhiza maculata	Dactylorhiza trausteinerioides	4	80	4	80	Within
		Dactylorhiza maculata	Dactylorhiza kerryensis	4	80	4	80	Within
		Dactylorhiza incarnata	Dactylorhiza praetermissa	2	40	4	80	Between
		Dactylorhiza incarnata	Dactylorhiza purpurella	2	40	4	80	Between
	60	Dactylorhiza incarnata	Dactylorhiza trausteinerioides	2	40	4	80	Between
		Dactylorhiza incarnata	Dactylorhiza kerryensis	2	40	4	80	Between
		Dactylorhiza praetermissa	Dactylorhiza purpurella	4	80	4	80	Within
	80	Dactylorhiza praetermissa	Dactylorhiza trausteinerioides	4	80	4	80	Within
		Dactylorhiza purpurella	Dactylorhiza trausteinerioides	4	80	4	80	Within
		Orchis purpurea	Orchis simia	2	42	2	42	Within
		Orchis purpurea	Orchis anthropophora	2	42	2	42	Within
		Orchis militaris	Orchis simia	2	42	2	42	Within
		Orchis simia	Orchis anthropophora	2	42	2	42	Within
		Orchis mascula	Anacamptis morio	2	42	2	36
		Anacamptis laxiflora	Anacamptis morio	2	36	2	36	Within
		Ophrys insectifera	Ophrys sphegodes	2	36	2	36	Within
		Ophrys insectifera	Ophrys apifera	2	36	2	36	Within
		Ophrys sphegodes	Ophrys fuciflora	2	36	2	36	Within
		Ophrys apifera	Ophrys fuciflora	2	36	2	36	Within
	16	Crocus neapolitanus	Crocus tommasinianus	2	8, 16	4	16	Within
		Crocus chrysanthus	Crocus biflorus	Multiple	(8, 10, 12, 13, 14, 16, 18, 19, 20)	Multiple	(12, 16, 18, 20, 22)
		Crocosmia paniculata	Crocosmia pottsii	Unknown	22	Unknown	22	Within
		Galanthus nivalis	Galanthus plicatus	Multiple	24-28, 36, 48	2	24
		Galanthus nivalis	Galanthus elwesii	Multiple	24-28, 36, 48	2	24
		Galanthus plicatus	Galanthus elwesii	2	24	2	24	Within
	17, 24	Narcissus tazetta	Narcissus poeticus	Multiple	14, 20-24, 28, 30-32	Multiple	14, 21, 28
	17, 24	Narcissus tazetta	Narcissus cyclamineus	Multiple	14, 20-24, 28, 30-32	Multiple	14, 28
	14, 21, 26, 27, 28, 29	Narcissus poeticus	Narcissus pseudonarcissus	Multiple	14, 21, 28	Multiple	14, 43 (14, 15, 21, 22, 27, 28, 30)
	14, 21, 27, 28, 29	Narcissus poeticus	Narcissus hispanicus	Multiple	14, 21, 28	Multiple	14-18
	14, 21, 26, 27, 28, 29, 36	Narcissus poeticus	Narcissus pseudonarcissus	Multiple	14, 21, 28	Multiple	14, 28, 29
	14	Narcissus jonquilla	Narcissus pseudonarcissus	2	14	Multiple	14, 43 (14, 15, 21, 22, 27, 28, 30)
	14, 21	Narcissus triandrus	Narcissus pseudonarcissus	Multiple	14, 21	Multiple	14, 43 (14, 15, 21, 22, 27, 28, 30)
Triploid	21	Narcissus pseudonarcissus	Narcissus cyclamineus	Multiple	14, 43 (14, 15, 21, 22, 27, 28, 30)	2	14
	35	Narcissus pseudonarcissus	Narcissus cyclamineus	Multiple	14, 28, 29	2	14	Between
	19, 28	Polygonatum multiflorum	Polygonatum odoratum	Multiple	18, 30	Multiple	20, 26, 28, 29, 30
		Scilla forbesii	Scilla bifolia	Unknown		Unknown	18, 20, 26 (Russian book)
	16, 24	Hyacinthoides non-scripta	Hyacinthoides hispanica	Multiple	16, 24	Multiple	16, 24
		Sparganium emersum	Sparganium angustifolium	2	30	2	30	Within
		Typha latifolia	Typha angustifolia	2	30	Multiple	30, 60
	60	Juncus alpinoarticulatus	Juncus articulatus	4	40	8	80	Between
	60	Juncus articulatus	Juncus acutiflorus	8	80	4	40	Between
		Juncus compressus	Juncus gerardii	4	(40, 44)	8	84 (80, 84)	Between
	84	Juncus balticus	Juncus inflexus	8	84	4	40, 42	Between
	80-83	Juncus balticus	Juncus effusus	8	84	4	40	Between
	42	Juncus inflexus	Juncus effusus	4	40	4	40	Within
		Juncus inflexus	Juncus pallidus	4	40, 42	Unknown
		Juncus effusus	Juncus conglomeratus	4	40, 42	4	42	Within
		Juncus effusus	Juncus pallidus	4	40, 42	Unknown
	45	Luzula forsteri	Luzula pilosa	2	24	Unknown	62, 66	Between
		Trichophorum cespitosum	Trichophorum cespitosum	Unknown		Unknown
		Eleocharis palustris	Eleocharis uniglumis	Unknown	38	Multiple	40, 44-48, 50, 88-92
	42	Schoenoplectus lacustris	Schoenoplectus triqueter	Unknown	42	Unknown	40, 42	Within
	42	Schoenoplectus tabernaemontani	Schoenoplectus triqueter	Unknown	42	Unknown	42	Within
		Carex paniculata	Carex appropinquata		60, 62, 64		64	Within
		Carex paniculata	Carex diandra		60, 62, 64		60	Within
		Carex paniculata	Carex remota		60, 62, 64		60, 62	Within
		Carex paniculata	Carex canescens		60, 62, 64		56, 62
		Carex vulpina	Carex otrubae		65, 68		58
		Carex otrubae	Carex spicata		58		58	Within
		Carex otrubae	Carex divulsa		58		58	Within
		Carex otrubae	Carex remota		58		60, 62
		Carex muricata	Carex divulsa		56		58
		Carex divulsa	Carex remota		58		60, 62
		Carex echinata	Carex dioica		58		52
		Carex echinata	Carex canescens		56, 62		58
		Carex lachenalii	Carex canescens		58, 62, 64		56, 62
		Carex hirta	Carex vesicaria		112		74, 82
		Carex lasiocarpa	Carex riparia		56		72
		Carex acutiformis	Carex riparia		38		72
		Carex acutiformis	Carex vesicaria		38		74, 82
		Carex acutiformis	Carex acuta		38		82-85
		Carex riparia	Carex rostrata		72		72-74, 76, 80, 82
		Carex riparia	Carex vesicaria		72		74, 82
		Carex pseudocyperus	Carex rostrata		66		72-74, 76, 80, 82
		Carex rostrata	Carex vesicaria		72-74, 76, 80, 82		74, 82
		Carex vesicaria	Carex saxatilis		74, 82		80
		Carex saxatilis	Carex viridula		80		68
		Carex laevigata	Carex binervis		71, 72		74
		Carex binervis	Carex punctata		74		68
		Carex binervis	Carex viridula		74		70
		Carex distans	Carex extensa		74		60
		Carex distans	Carex hostiana		74		56
		Carex distans	Carex viridula		74		68
		Carex distans	Carex viridula		74		70
		Carex distans	Carex pilulifera		74		70
		Carex hostiana	Carex viridula		56		68
		Carex hostiana	Carex viridula		56		70
		Carex hostiana	Carex pilulifera		56		70
		Carex flava	Carex viridula		60		68
		Carex flava	Carex viridula		60		70
		Carex viridula	Carex pilulifera		70		70	Within
	74	Carex recta	Carex aquatilis		74 (70, 73, 74, 76, 84)		76, 77
		Carex recta	Carex nigra		74 (70, 73, 74, 76, 84)		83, 84, 85	Within
		Carex aquatilis	Carex acuta		76, 77		82-85
		Carex aquatilis	Carex nigra		76, 77		83-85
		Carex aquatilis	Carex bigelowii		76, 77		68, 69, 70, 71
		Carex acuta	Carex nigra		82-85		83-85
		Carex acuta	Carex elata		82-85		74-77
		Carex trinervis	Carex nigra
	Pollen 37-42	Carex nigra	Carex elata		83-85		74-77
		Carex nigra	Carex bigelowii		83-85		68-71
	28	Schedonorus pratensis	Schedonorus arundinaceus	2	14	6	42	Between
	Artificial 28	Schedonorus pratensis	Schedonorus giganteus	2	14	6	42	Between
	Wild Swedish... 42	Schedonorus arundinaceus	Schedonorus giganteus	6	42	6	42	Within
	14, 20, 21	Schedonorus pratensis	Lolium perenne	2	14	2	14	Within
	14	Schedonorus pratensis	Lolium multiflorum	2	14	2	14	Within
		Scolochloa festucacea	Lolium multiflorum	6	42	2	14	Within
		Schedonorus giganteus	Lolium perenne	6	42	2	14	Within
		Schedonorus giganteus	Lolium multiflorum	6	42	2	14
	Artificial hybrids 14	Lolium perenne	Lolium multiflorum	2	14	2	14	Within
		Lolium multiflorum	Lolium rigidum
		Lolium multiflorum	Lolium temulentum
		Lolium rigidum	Lolium temulentum
	42	Festuca rubra	Vulpia fasciculata	8	56	4	28	Between
	35	Festuca rubra	Vulpia fasciculata	6	42	4	28	Between
	42?	Festuca rubra	Vulpia bromoides	6	42	2	14	Between
	42	Festuca rubra	Vulpia myuros	6	42	6	42	Within
	Hybrid with 42 is 49	Puccinellia maritima	Puccinellia distans	8	56	Multiple	28, 42
		Puccinellia maritima	Puccinellia rupestris	8	56	6	42
		Puccinellia distans	Puccinellia fasciculata	6	42	4	28	Between
	42	Puccinellia distans	Puccinellia rupestris	6	42	6	42	Within
	21?	Poa infirma	Poa annua	2	14	4	28
		Poa flexuosa	Poa alpina	6	42	Multiple	32, 35, 39, 84
	14	Catapodium rigidum	Catapodium marinum	2	14	Multiple	14, 28
		Avena fatua	Avena sativa	6	42	6	42	Within
	35	Koeleria vallesiana	Koeleria macrantha	4	28	Multiple	42, 14, 28, 49, 63
	21	Holcus lanatus	Holcus mollis	2	14	4	28, 35, 42, 49	Between
	35	Agrostis capillaris	Agrostis gigantea	4	28	6	42	Between
		Agrostis capillaris	Agrostis castellana	4	28	Multiple	28, 42
	28	Agrostis capillaris	Agrostis stolonifera	4	28	Multiple	28, 35, 42
		Agrostis capillaris	Agrostis vinealis	4	28	4	28	Within
	35	Agrostis gigantea	Agrostis stolonifera	6	42	Multiple	28, 35, 42
	28	Agrostis stolonifera	Agrostis vinealis	4	28	4	28	Within
		Agrostis stolonifera	Polypogon monspeliensis	4	28	4	28	Within
	28	Agrostis stolonifera	Polypogon viridis	4	28	4	28	Within
	28, 56	Calamagrostis canescens	Calamagrostis stricta	4	28	4	28	Within
		Calamagrostis epigejos	Ammophila arenaria	Multiple	28, 42, 56	Multiple	28, 56	Within
		Alopecurus pratensis	Alopecurus geniculatus	4	28	4	28	Within
	21	Alopecurus geniculatus	Alopecurus bulbosus	4	28	Multiple	14, 21, 28
		Alopecurus geniculatus	Alopecurus aequalis	4	28	2	14	Between
		Glyceria fluitans	Glyceria declinata	4	40	2	20	Between
		Glyceria fluitans	Glyceria notata	4	40	4	40	Within
	28	Bromus hordeaceus	Bromus lepidus	4	28	4	28	Within
	42, 63	Elymus repens	Elymus athericus	6	42	6	42	Within
	35	Elymus repens	Elymus junceiformis	6	42	4	28	Between
	35	Elymus athericus	Elymus junceiformis	6	42	4	28	Between
		Elymus repens	Hordeum secalinum	6	42	2	14	Within
	28	Secale cereale	Triticum aestivum	2	14	6	42	Between
	49-66, amphidiploid 120-124	Spartina maritima	Spartina alterniflora	6	60	6	62	Within?
