# Supplementary material for: Genetic factors predict hybrid formation in the British flora
Source: Proc Natl Acad Sci U S A. 2023 Apr 11;120(16):e2220261120. doi: 10.1073/pnas.2220261120 (PMC10120012; doi:10.1073/pnas.2220261120)
Supplement: Supplementary file 5 — Dataset S04 (XLSX) [file pnas.2220261120.sd04.xlsx]

## Sheet: Sheet1
Genus	Genetic distance
Saxifraga	0.306193
Juncus	0.299928
Geranium	0.282517
Potentilla	0.248125
Carex	0.226432
Hypericum	0.214735
Silene	0.210365
Eleocharis	0.208502
Poa	0.196475
Myosotis	0.19125
Fumaria	0.183013
Primula	0.181046
Viola	0.177422
Centaurium	0.176625
Cardamine	0.176611
Cerastium	0.170054
Potamogeton	0.163604
Persicaria	0.162191
Ranunculus	0.161566
Prunus	0.14992
Cirsium	0.142482
Atriplex	0.134434
Euphrasia	0.132499
Sorbus	0.131808
Dactylorhiza	0.130338
Calamagrostis	0.126552
Sagina	0.111452
Luzula	0.109056
Epipactis	0.108443
Salicornia	0.0827949
Epilobium	0.0825464
Salix	0.0779049
Agrostis	0.0570137
Cochlearia	0.046259
Rosa	0.0159573
